# Supplementary material for: Wild rodents seed choice is relevant for sustainable agriculture
Source: Sci Rep. 2024 Jul 10;14:15994. doi: 10.1038/s41598-024-67057-y (PMC11237120; doi:10.1038/s41598-024-67057-y)
Supplement: Supplementary file 2 — Supplementary Table 1. [file 41598_2024_67057_MOESM2_ESM.xlsx]

## Sheet: The oil contents 
Extended Data Table1. a, the oil contents between RHS and RUS
	RHS										RUS
2019XY	0.197	0.201	0.203	0.198	0.203	0.198	0.19	0.195	0.201	0.2	0.188	0.193	0.193	0.19	0.189	0.189	0.188	0.186	0.192	0.187
2021XY	0.203	0.204	0.203	0.207	0.204	0.203	0.202	0.2	0.203	0.203	0.205	0.207	0.208	0.207	0.202	0.208	0.205	0.209	0.207	0.205
2021MZ	0.199	0.201	0.199	0.201	0.204	0.198	0.2	0.204	0.202	0.201	0.188	0.189	0.188	0.19	0.189	0.187	0.191	0.187	0.185	0.189
Note:Rodents hidden seeds (RHS),rodents unhidden seeds (RUS).

## Sheet: The protein contents
Extended Data Table1. b, the protein contents between RHS and RUS
	RHS										RUS
2019XY	0.434	0.436	0.434	0.43	0.438	0.424	0.419	0.427	0.441	0.437	0.455	0.457	0.452	0.456	0.453	0.457	0.454	0.456	0.451	0.457
2021XY	0.425	0.43	0.429	0.43	0.424	0.431	0.429	0.427	0.426	0.423	0.427	0.429	0.43	0.43	0.427	0.422	0.424	0.425	0.428	0.428
2021MZ	0.421	0.415	0.418	0.417	0.424	0.418	0.417	0.419	0.42	0.421	0.425	0.423	0.426	0.427	0.425	0.423	0.421	0.423	0.426	0.424
Note:Rodents hidden seeds (RHS),rodents unhidden seeds (RUS).

## Sheet: The tannin contents
Extended Data Table1. c, the tannin contents between RHS and RUS
mg/g	RUS																				RHS
2019XY(2019XY-C)	1.26522	1.11754	1.18734	1.00473	1.16696	1.20099	1.17242	1.38927	1.07213	1.12919	0.85567	1.16913	1.03591	0.935333	1.04862	1.26442	0.92487	0.953261	0.975598	1.06022	0.590092	0.88986	0.855016	0.799279	0.716703	0.894317	0.618363	0.677044	0.753701	0.820137	0.49912	0.563418	0.474453	0.477124	0.562651	0.564121	0.533967	0.558026	0.504021	0.50315
2021XY	0.974062	0.879557	0.982588	0.965316	0.928488	0.773401	0.92933	0.911362	0.996442	0.80355	0.861866	0.769212	0.870354	0.925776	0.841254	0.864212	0.84194	0.849588	1.30553	0.925474	1.0849	0.801152	0.58886	0.778556	0.69527	1.00927	0.921488	0.982773	0.98738	1.00622	1.11155	0.826409	0.888625	0.929555	0.844887	0.756734	0.826655	0.827334	0.935565	1.10103
2021MZ	1.01963	0.944034	0.925921	0.975094	1.00952	0.974366	1.03356	0.969733	1.15789	1.13564	1.23756	1.31165	1.12936	1.07536	1.07214	1.44708	1.29266	1.24421	1.35841	1.29628	1.03739	0.953418	0.970418	0.789849	1.11591	0.953582	1.08624	1.08678	0.984378	1.08983	0.930181	1.14403	1.12497	1.09825	0.93757	1.00672	0.96933	1.2294	0.78236	0.935039
2019XY-CL	1.86014	2.20489	2.17748	1.91708	1.90475	2.00847	1.92013	1.87035	1.83761	1.90206	0.847971	1.16135	1.22526	1.28799	1.13508	1.26538	1.18351	0.956767	0.85727	0.984254	1.92168	1.8995	2.0367	2.05893	2.05777	2.03907	2.01326	2.06337	2.14586	1.91404	1.36311	1.34568	1.1926	1.30148	1.35315	1.32046	1.39036	1.47311	1.28578	1.19767
Note:Rodents hidden seeds (RHS),rodents unhidden seeds (RUS); 2019XY soybean seed coat (2019XY-C) and 2019XY soybean cotyledon (2019XY-CL).

## Sheet: The fatty acids contents
Extended Data Table1. d, the fatty acid contents between RHS and RUS
			19XY-F1-RUS			19XY-F1-RHS			21XY-RUS			21XY-RHS			21MZ-RUS			21MZ-RHS
C4:0	Butryic acid	BA	137.547	132.988	123.987	93.9819	131.746	148.782	138.927	99.1277	144.352	173.932	132.515	114.535	171.311	136.784	160.477	113.467	106.237	122.372
C10:0	Capric acid	CA	139.018	125.292	120.304	222.495	122.571	95.2091	100.984	91.8926	99.2803	83.3175	149.171	87.8097	106.417	65.7308	77.7112	82.2674	97.3525	118.804
C12:0	Lauric acid	LaA	241.941	238.694	240.536	171.957	163.52	220.51	162.508	124.181	227.958	250.691	150.87	128.842	163.332	225.387	151.934	178.655	187.924	118.398
C14:0	Myristic acid	MA	257.62	217.084	161.435	121.712	193.951	124.708	181.427	138.925	127.134	215.998	143.06	123.954	201.804	176.572	201.978	151.049	160.815	164.429
C16:0	Palmitic acid	PA	15783	16169.4	15726.8	15384.9	15276.5	16602.6	17341.3	18165.5	17450.1	16599.9	17399.7	16877.3	16146.3	15109.3	17303.4	16440.5	17674.9	18027
C16:1n7	Palmitoleic acid	PaA	166.139	195.58	195.327	187.77	282.074	200.384	247.474	225.169	129.593	187.363	93.2908	165.194	162.36	219.001	191.389	131.69	157.167	180.085
C17:0	Heptadecanoic acid	HepA	368.729	318.219	247.281	288.237	259.945	239.008	278.549	246.134	96.6241	248.73	288.056	191.944	283.206	260.153	223.206	243.077	241.292	243.401
C18:0	Stcaric acid	SA	6298.71	6315.06	5830.4	5985.5	5255.19	6139.93	5905.76	6331.25	6048.78	5889.14	6640.41	5847	6128.53	5626.7	6281.8	7345.76	8010.72	7447.52
C18:1n9c	Oleic acid	OA	24201.5	24407.3	25058.3	25574.4	22953.1	28255.2	29597.4	30017.3	30989.4	32239.5	33781.9	32724.9	30010.2	28560.4	32085.3	31916.6	34673.8	35347.5
C18:2n6c	Linoleic acid	LA	116823	114793	111920	105556	106540	123271	110722	116077	111074	114578	115747	113549	117686	110255	121277	117505	126789	130012
C18:3n3	α-Linolenic acid	ALA	19580	20126.5	18636.3	18640.1	20103.5	20113.3	20070.6	21139.8	20683.6	18970.1	19961.6	19513.9	21286.8	19931.3	22477.5	20846.6	22673.4	23213.9
C20:0	Arachidic acid	AA	579.17	616.271	557.276	577.077	630.993	560.541	564.721	553.498	630.135	582.936	580.334	512.363	503.148	539.333	520.8	523.217	585.196	565.508
C20:1	Eicosenoic acid	EA	192.343	248.74	258.075	279.406	234.276	106.748	478.505	389.911	305.97	333.628	327.51	270.122	384.559	229.287	224.662	281.894	258.582	351.61
C21:0	Henicosanoic acid	HeA	230.987	359.25	124.993	341.355	166.443	144.691	297.569	248.621	295.536	391.334	267.418	239.242	253.638	246.784	222.131	278.521	100.333	133.353
C22:0	Behenic acid	BeA	649.414	641.891	926.651	576.879	813.194	848.389	669.26	823.502	637.008	903.041	665.549	675.332	578.57	612.315	609.749	617.677	634.246	697.097
C24:0	Lignoceric acid	LigA	340.754	467.684	679.422	610.517	642.636	614.445	545.707	441.744	686.568	778.124	624.164	597.995	634.704	541.483	615.866	499.949	496.601	681.908
C22:6n3	Docosahexaenoic acid	DHA	85.8266	97.9656	72.1662	93.9223	114.309	116.624	124.355	267.12	104.956	141.242	118.436	125.699	143.617	92.3907	98.5432	89.0246	96.5975	122.878
C24:1n9	Nervonic acid	NA	220.175	193.26	333.258	210.699	439.918	270.415	389.554	101.492	314.032	413.689	298.041	193.085	471.089	392.374	500.729	143.126	142.078	474.426
Note:Rodents hidden seeds (RHS),rodents unhidden seeds (RUS);2019XY- Filial generation(2019XY-F1).
