# Supplementary material for: Wild rodents seed choice is relevant for sustainable agriculture
Source: Sci Rep. 2024 Jul 10;14:15994. doi: 10.1038/s41598-024-67057-y (PMC11237120; doi:10.1038/s41598-024-67057-y)
Supplement: Supplementary file 3 — Supplementary Table 2. [file 41598_2024_67057_MOESM3_ESM.xlsx]

## Sheet: 2019XY
Extended Data Table2.a, the volatile compounds (VOCs) composition of the 2019XY-RHS and 2019XY-RUS seeds
Index	Formula	Compounds	Class I	CAS	2019XY-RUS-1	2019XY-RUS-2	2019XY-RUS-3	2019XY-RUS-4	2019XY-RUS-5	2019XY-RUS-6	2019XY-RHS-1	2019XY-RHS-2	2019XY-RHS-3	2019XY-RHS-4	2019XY-RHS-5	2019XY-RHS-6	VIP	P-value	Fold_Change	Log2FC	Type
KMW0105	C7H14O2	1-Butanol, 3-methyl-, acetate	Ester	123-92-2	1.6236e+06	1.81868e+06	1.60584e+06	1.5572e+06	1.74771e+06	1.86134e+06	590064	743247	616482	810430	819269	959271	1.73337	2.27579e-07	0.444351	-1.17023	down
NMW0767	C6H10S	Diallyl Sulfur compounds	Sulfur compounds	592-88-1	988090	1.02932e+06	995912	856403	1.00312e+06	1.06315e+06	399362	482564	449254	501187	563430	645772	1.733	1.39501e-06	0.512394	-0.964675	insig
KMW0111	C6H12O	2-Hexen-1-ol, (E)-	Alcohol	928-95-0	4.41809e+06	4.81903e+06	4.55033e+06	3.79513e+06	4.56744e+06	4.85952e+06	1.7617e+06	2.11521e+06	2.04377e+06	2.18013e+06	2.25014e+06	3.11594e+06	1.72619	4.09409e-06	0.498597	-1.00405	down
NMW0766	C7H12O2	2-Propenoic acid, butyl ester	Ester	141-32-2	1.8081e+07	2.19338e+07	2.19465e+07	1.80667e+07	2.04751e+07	2.19772e+07	7.51221e+06	9.2112e+06	8.99751e+06	1.05427e+07	1.06353e+07	1.38718e+07	1.71997	5.96675e-06	0.496167	-1.0111	down
XMW0145	C2H4N4	Dicyandiamide	Nitrogen compounds	461-58-5	3.62145e+06	4.00325e+06	3.87453e+06	3.31397e+06	3.69011e+06	3.93163e+06	1.36494e+06	1.67375e+06	1.46924e+06	1.88662e+06	1.93616e+06	2.49937e+06	1.72599	6.75086e-06	0.482733	-1.0507	down
D308	C6H12S	Allyl Sulfur compounds	Sulfur compounds	27817-67-0	1.0216e+07	1.12326e+07	1.06408e+07	9.13555e+06	1.04931e+07	1.07434e+07	3.68676e+06	4.74583e+06	4.53499e+06	5.39465e+06	5.43209e+06	7.10102e+06	1.71536	9.32531e-06	0.494631	-1.01558	down
XMW1383	C5H9Br	bromo-Cyclopentane	Halogenated hydrocarbons	137-43-9	1.86537e+07	2.02758e+07	2.08366e+07	1.64846e+07	1.86762e+07	1.98142e+07	6.92285e+06	8.05387e+06	8.40471e+06	1.00362e+07	1.00552e+07	1.31409e+07	1.72158	9.3806e-06	0.493404	-1.01916	down
XMW0648	C8H16O	3-Hexanone, 2,2-dimethyl-	Ketone	5405-79-8	4.44224e+06	4.85915e+06	4.85202e+06	3.94083e+06	4.5558e+06	4.91045e+06	1.50494e+06	2.05445e+06	1.99787e+06	2.35752e+06	2.43076e+06	3.10975e+06	1.6924	1.08495e-05	0.488209	-1.03443	down
D357	C7H15NO2	2-Propanol, 1-(dimethylamino)-, acetate (ester)	Ester	32188-28-6	277477	290203	307503	271921	303649	308947	103263	143064	130393	154299	157711	200797	1.70732	1.83566e-05	0.505499	-0.984219	insig
NMW0768	C6H13N	CyclohexylAmine	Amine	108-91-8	4.39462e+07	4.6594e+07	4.55852e+07	4.01028e+07	4.28128e+07	4.57099e+07	1.64986e+07	2.04474e+07	1.97811e+07	2.35453e+07	2.38459e+07	3.08544e+07	1.7256	2.05821e-05	0.50981	-0.971969	insig
KMW0102	C6H14O	1-Hexanol	Alcohol	111-27-3	4.37467e+07	4.87153e+07	4.83101e+07	3.52654e+07	4.53688e+07	4.85051e+07	1.33578e+07	2.02753e+07	1.96762e+07	1.9894e+07	2.36235e+07	3.08544e+07	1.66132	2.17441e-05	0.473049	-1.07994	down
NMW0016	C8H14O2	Acetic acid, cyclohexyl ester	Ester	622-45-7	92628094	90721823	86136829	97297871	89965363	87586970	106298776	111882545	108692892	112617334	100141858	108304839	1.6529	3.80803e-05	1.19033	0.251356	insig
XMW1229	C9H14	Bicyclo(3.3.1)non-2-ene	Hydrocarbons	6671-66-5	2.75371e+06	2.7684e+06	2.68114e+06	2.73264e+06	2.90951e+06	2.86176e+06	3.68289e+06	3.37291e+06	3.57182e+06	3.3639e+06	3.22273e+06	3.35565e+06	1.72293	4.78825e-05	1.2312	0.300069	insig
KMW0061	C6H12O2	Isobutyl acetate	Ester	110-19-0	1.59043e+07	1.59817e+07	1.56139e+07	1.42743e+07	1.49131e+07	1.55476e+07	1.74478e+07	1.70657e+07	1.77548e+07	1.81451e+07	1.82097e+07	1.77269e+07	1.62992	5.5178e-05	1.15303	0.205434	insig
WMW0206	C8H18O	3-Pentanol, 2,3,4-trimethyl-	Alcohol	3054-92-0	77823.1	80451.2	84081.4	75884.7	84281.6	88842.8	106952	100540	102928	97743.5	94604.1	95191	1.69319	7.31808e-05	1.21694	0.283252	insig
NMW0769	C5H11NO	Butanal, 3-methyl-, oxime	Aldehyde	626-90-4	121230	138524	130179	122584	137529	133822	34197.1	58930.4	67300	71765.6	66397.7	92329.4	1.60372	0.000145276	0.498707	-1.00374	down
KMW0231	C6H8O3	Furaneol	Heterocyclic compound	3658-77-3	5.35694e+07	5.25146e+07	5.00009e+07	5.58503e+07	5.15938e+07	5.0481e+07	5.98907e+07	6.59574e+07	6.67422e+07	6.67131e+07	5.86839e+07	6.32739e+07	1.65002	0.000147058	1.21417	0.279969	insig
XMW1397	C10H10	2-Methylindene	Aromatics	2177-47-1	545668	427323	387490	697582	591089	478670	110578	103148	66003.4	103893	67600.1	155553	1.73611	0.000152538	0.193993	-2.36592	down
KMW0360	C10H20O	Levomenthol	Terpenoids	2216-51-5	9	9	9	9	9	9	172125	226077	219517	378902	240453	249569	1.78007	0.00032915	27530.4	14.7487	up
D95	C3H4Cl2	1-Propene, 1,3-dichloro-, (E)-	Halogenated hydrocarbons	10061-02-6	450860	483545	449105	414464	434204	443355	482495	488237	522581	496933	510217	517354	1.45557	0.000724528	1.12793	0.173679	insig
XMW1232	C8H20N2	Hydrazine, 1,1-bis(2-methylpropyl)-	Nitrogen compounds	16596-38-6	1.25418e+06	1.28213e+06	1.17756e+06	1.00047e+06	1.32403e+06	1.49067e+06	1.68207e+06	1.93289e+06	1.58903e+06	1.49567e+06	1.67412e+06	1.70066e+06	1.57305	0.000794813	1.33808	0.420162	insig
KMW0173	C8H16O	1-Octen-3-ol	Alcohol	3391-86-4	404336186	410078801	391035663	360318330	416234948	430902463	456111884	486623933	453904298	441737311	457340150	465299938	1.58794	0.000976643	1.14427	0.194428	insig
KMW0101	C5H10O2	Butanoic Acid, 2-methyl-	Acid	116-53-0	50437.7	50192	57667.4	41641.1	54996.9	52905.2	22535.3	40809.6	17187.5	34325.9	36011.8	19954.3	1.27699	0.00112471	0.554912	-0.849669	insig
KMW0254	C10H16O	1,5-Heptadien-4-one, 3,3,6-trimethyl-	Terpenoids	546-49-6	7.5654e+06	6.90814e+06	6.73782e+06	7.60671e+06	7.13443e+06	6.66182e+06	7.74539e+06	8.85699e+06	9.45819e+06	8.64451e+06	7.95592e+06	8.66098e+06	1.50198	0.00113885	1.20434	0.268238	insig
XMW0574	C8H14O2	4-Penten-1-ol, propanoate	Ester	30563-30-5	3.96947e+08	4.02637e+08	3.83836e+08	3.49086e+08	4.08275e+08	4.22677e+08	4.5094e+08	4.79817e+08	4.44968e+08	4.33566e+08	4.4721e+08	4.60526e+08	1.56971	0.00116146	1.1496	0.20113	insig
KMW0404	C10H8	Naphthalene	Aromatics	91-20-3	698853	496880	471228	550334	491459	491106	1.35934e+06	1.46242e+06	2.30205e+06	2.43661e+06	1.63322e+06	1.39965e+06	1.7302	0.00126907	3.31055	1.72707	up
XMW0444	C2H3N5	1,2,4,5-Tetrazin-3-Amine	Heterocyclic compound	79329-74-1	15741855	15872335	14641360	13060944	16610742	17637032	18822989	21071324	19050251	18142882	18488349	19721964	1.56522	0.00131779	1.23228	0.301335	insig
XMW0274	C5H7NO3	3-Acetyl-2-oxo-1,3-oxazolidine	Heterocyclic compound	1432-43-5	73000.8	54020.1	48643.9	56910.2	59880.7	53309.9	144043	144033	243841	251460	157442	158184	1.71992	0.00150418	3.17846	1.66833	up
XMW0310	C6H12O2	2H-Pyran-2-methanol, tetrahydro-	Heterocyclic compound	100-72-1	83397793	85940439	77937597	68126686	87226685	95312012	106600419	124504718	98075236	96290423	108110453	109261745	1.53748	0.00151114	1.291	0.368491	insig
XMW0405	C7H13NO	4-Piperidinone, 1,3-dimethyl-	Heterocyclic compound	4629-80-5	6.7266e+06	6.5473e+06	6.2866e+06	7.02206e+06	6.67858e+06	6.44063e+06	7.60848e+06	8.37443e+06	7.35453e+06	7.88182e+06	6.99535e+06	7.72596e+06	1.56843	0.00156143	1.15714	0.210566	insig
XMW0887	C8H16O2	Butanoic acid, 2-methyl-, propyl ester	Ester	37064-20-3	4.03036e+08	4.08601e+08	3.89785e+08	3.52606e+08	4.14858e+08	4.29415e+08	4.51066e+08	4.83948e+08	4.50963e+08	4.40109e+08	4.55412e+08	4.63704e+08	1.55579	0.00170687	1.14465	0.1949	insig
NMW0166	C12H10	Biphenyl	Aromatics	92-52-4	29358	28009	28891	21209	23361	27909	39660	46046	60102	70491	51735	45502	1.66883	0.00183738	1.97519	0.981993	insig
KMW0342	C10H18O	Citronellal	Terpenoids	106-23-0	58628.4	59049.1	62580.1	39954.6	54016.1	60192.2	35021.2	37180.1	26023.3	17239.3	34798.1	47307	1.42737	0.00187916	0.59078	-0.759308	insig
KMW0212	C8H8O	BenzeneacetAldehyde	Aldehyde	122-78-1	869806	988375	888506	937257	953238	870936	2.06262e+06	2.952e+06	3.66784e+06	2.66067e+06	4.38801e+06	2.36278e+06	1.69567	0.00193992	3.28495	1.71587	up
KMW0365	C10H14O2	2-((3,3-Dimethyloxiran-2-yl)methyl)-3-methylfuran	Heterocyclic compound	92356-06-4	9	9	9	9	9	9	64440.1	72315.3	108877	183359	91138	95624.1	1.77887	0.00200951	11402.8	13.4771	up
KMW0168	C8H14O	5-Methyl-(E)-2-hepten-4-one	Ketone	102322-83-8	1.89261e+07	1.96651e+07	1.77007e+07	1.57916e+07	2.00712e+07	2.18044e+07	2.36327e+07	2.70659e+07	2.26897e+07	2.12734e+07	2.37211e+07	2.42632e+07	1.51075	0.00202761	1.25173	0.323922	insig
WMW0226	C5H4O2	4H-Pyran-4-one	Heterocyclic compound	108-97-4	2.83489e+06	2.93346e+06	2.63173e+06	2.48438e+06	2.95099e+06	3.267e+06	3.43888e+06	4.06555e+06	3.33995e+06	3.18142e+06	3.54373e+06	3.62478e+06	1.51553	0.00223481	1.23926	0.309475	insig
D350	C6H10O2	2-Pentenoic Acid, 2-methyl-	Acid	3142-72-1	4.06385e+07	4.21178e+07	3.8519e+07	3.44868e+07	4.30665e+07	4.69505e+07	4.80759e+07	5.57846e+07	4.84534e+07	4.57057e+07	5.01752e+07	5.18629e+07	1.4857	0.00256848	1.22084	0.287877	insig
D264	C10H18	1,6-Octadiene, 3,7-dimethyl-	Terpenoids	2436-90-0	4.11435e+07	4.25722e+07	3.91163e+07	3.48666e+07	4.35631e+07	4.74564e+07	4.84301e+07	5.62046e+07	4.9068e+07	4.62366e+07	5.0731e+07	5.2369e+07	1.48456	0.00258888	1.2184	0.284993	insig
XMW0521	C10H16	1,7-Octadiene, 2-methyl-6-methylene-	Terpenoids	1686-30-2	45153073	46699500	42326802	38065117	47930342	52454643	56710224	66284579	52505488	51301565	57631726	58788319	1.49612	0.00267625	1.25893	0.3322	insig
KMW0199	C10H16	.beta.-Myrcene	Terpenoids	123-35-3	40405591	42096163	38270428	34337705	42827611	46796905	48476976	56592128	48177656	45372738	50029430	51517930	1.48816	0.00272368	1.2265	0.294548	insig
KMW0172	C10H16	Camphene	Terpenoids	79-92-5	102860	95758.6	102956	106711	88128.6	100549	166290	128640	207801	188469	149679	141990	1.59321	0.00275588	1.64645	0.719359	insig
XMW0076	C5H4N2	1H-Pyrrole-3-carbonitrile	Heterocyclic compound	7126-38-7	246099	262313	243454	280999	259334	243414	485630	686677	907513	618188	1.02491e+06	559937	1.65659	0.00301233	2.78902	1.47976	up
XMW0620	C10H10O4	Dimethyl phthalate	Ester	131-11-3	86163.1	85826.9	57050.4	80282	70516.8	78735.3	136273	124067	225916	277541	253361	230672	1.5351	0.00338768	2.72111	1.44419	up
XMW0202	C10H18	cis-2,6-Dimethyl-2,6-octadiene	Hydrocarbons	2492-22-0	18988931	19797563	17705335	15827273	20196242	21873262	23734929	27827674	22480057	20564756	24323112	24460310	1.44744	0.0042234	1.25354	0.326009	insig
w36	C8H14O2	n-Caproic acid vinyl ester	Ester	3050-69-9	5.49117e+07	5.74351e+07	5.13063e+07	4.57324e+07	5.77893e+07	6.34356e+07	6.95246e+07	8.38886e+07	6.30706e+07	6.13917e+07	7.14075e+07	7.11829e+07	1.46535	0.00494141	1.27179	0.346857	insig
XMW0172	C8H15NO	Azacyclohexan-3-one, 1,5,6-trimethyl-	Heterocyclic compound	339590-59-9	16437	21492	24309	25004.7	16056.7	22866	33756.6	31664	35804	54323.9	30024	36610	1.47961	0.00496775	1.76104	0.81643	insig
XMW0051	C6H5NO	4-Pyridinecarboxaldehyde	Heterocyclic compound	872-85-5	373183	397045	378369	353198	426035	438200	430658	508875	460572	415343	483846	489009	1.36826	0.00543267	1.17847	0.236919	insig
KMW0273	C10H14	Benzene, 1,2,4,5-tetramethyl-	Aromatics	95-93-2	37798.2	31106.4	29444.4	45292.1	21880.2	26902.5	56091	71375.3	51955.9	56902.8	41231.3	39899	1.44271	0.00591428	1.64977	0.722266	insig
KMW0112	C8H10	o-Xylene	Aromatics	95-47-6	207589	64188	64995	76273	77967	66646	373315	588964	239101	300722	300209	202841	1.65481	0.00603747	3.59567	1.84626	up
XMW0181	C9H16O	5-Hepten-2-one, 4,6-dimethyl-	Ketone	31162-48-8	139369	133884	137769	143967	141843	139259	146018	165166	189712	166117	154522	176447	1.4153	0.00719584	1.19363	0.255354	insig
XMW1065	C11H24	Octane, 2,6,6-trimethyl-	Hydrocarbons	54166-32-4	4.09953e+07	4.31681e+07	3.81288e+07	3.48311e+07	4.28133e+07	4.75765e+07	5.03164e+07	6.07915e+07	4.61106e+07	4.52257e+07	5.16651e+07	5.23359e+07	1.42291	0.00750419	1.2381	0.308124	insig
KMW0405	C4H8O2	Propanoic Acid, 2-methyl-	Acid	79-31-2	94435.9	101801	84200.7	96869.6	88948.5	105297	116617	102005	114088	99715.6	119614	126382	1.14218	0.00797934	1.18698	0.247297	insig
D378	C5H7NS	1-Butene, 4-isothiocyanato-	Others	3386-97-8	130910360	134930924	121392224	107695718	137682237	148594642	163943937	191111632	143061884	139719529	167669021	167710486	1.38179	0.00844076	1.24579	0.317058	insig
XMW1122	C8H16O	7-Octen-2-ol	Alcohol	39546-75-3	4.13534e+06	4.04391e+06	3.64185e+06	3.14982e+06	4.35545e+06	4.67136e+06	4.65186e+06	5.15925e+06	4.51314e+06	4.94918e+06	4.66421e+06	5.33953e+06	1.3807	0.00861941	1.22	0.286878	insig
WMW0214	C11H24	Nonane, 4,5-dimethyl-	Hydrocarbons	17302-23-7	713786	622808	689062	587898	530483	581747	961250	1.17627e+06	1.49168e+06	1.06971e+06	776575	807187	1.58418	0.00993033	1.68627	0.753834	insig
NMW0750	C6H12O3	ParAldehyde	Aldehyde	123-63-7	1.36952e+07	1.24347e+07	1.33636e+07	1.23333e+07	1.29494e+07	1.34952e+07	1.49063e+07	1.29857e+07	1.51364e+07	1.58538e+07	1.58086e+07	1.38714e+07	1.31217	0.0118587	1.13148	0.178207	insig
KMW0308	C6H6OS	5-Methyl-2-thiophenecarboxaldehyde	Heterocyclic compound	13679-70-4	85795.8	54108.7	25353.3	54331.7	68718.8	40642.3	92878.7	118000	82869	94087.7	91518	60461.4	1.32828	0.012251	1.64102	0.714593	insig
XMW1430	C5H4O2	3-FurAldehyde	Heterocyclic compound	498-60-2	127607	141225	122586	161681	136733	140847	232571	191066	327668	440499	376951	204507	1.50873	0.0125201	2.13471	1.09404	up
w08	C11H10	Naphthalene, 1-methyl-	Aromatics	90-12-0	39378.4	31951.8	26940.8	27691.5	23660.9	26140.2	70801.2	77899.5	160865	219179	94334.6	94018.4	1.64692	0.0125986	4.0799	2.02853	up
XMW0312	C8H10	Ethylbenzene	Aromatics	100-41-4	167587	53915.1	62636.8	63100.3	64508.8	61872	329606	527321	202872	205789	240324	168800	1.63984	0.0127418	3.53599	1.82211	up
D261	C9H18OS	Butanethioic acid, 3-methyl-, S-(1-methylpropyl) ester	Ester	2432-91-9	9	9	9	9	9	9	263504	142579	9	214059	97347.7	131569	1.49709	0.0129962	15723.5	13.9406	up
XMW0910	C5H6N2O	1-Acetylimidazole	Heterocyclic compound	2466-76-4	2.1019e+06	2.07734e+06	1.96711e+06	1.49831e+06	1.84598e+06	1.90323e+06	1.86572e+06	2.54502e+06	3.57988e+06	2.7327e+06	2.86579e+06	2.71709e+06	1.33311	0.013046	1.43114	0.517161	insig
KMW0158	C7H6O	BenzAldehyde	Aldehyde	100-52-7	8.64455e+06	7.7982e+06	8.06292e+06	9.13112e+06	7.99948e+06	8.34087e+06	3.74491e+07	1.37167e+07	2.97653e+07	1.8688e+07	1.77475e+07	1.64516e+07	1.5539	0.0138709	2.67759	1.42093	up
XMW0889	C10H14	Bicyclo[3.1.0]hex-2-ene, 4-methylene-1-(1-methylethyl)-	Terpenoids	36262-09-6	121478	119932	109866	90881.4	130306	115723	129379	165044	205595	133284	141973	155195	1.37495	0.0151821	1.35206	0.435159	insig
KMW0710	C10H12O2	Phenol, 2-methoxy-4-(1-propenyl)-	Phenol	97-54-1	7052	10216	7839.45	13825.5	6850.38	8987.59	10523.8	13937.8	23107.2	36652.9	25351.7	26172.6	1.30053	0.0154075	2.47843	1.30943	up
XMW0927	C9H12O2	2,6,6-Trimethyl-2-cyclohexene-1,4-dione	Ketone	1125-21-9	162698	166450	166167	175172	159173	145230	97562.4	99877.7	122033	147549	164651	114145	1.3438	0.0156362	0.765029	-0.386413	insig
NMW0789	C9H12	Benzene, 1-ethyl-3-methyl-	Aromatics	620-14-4	1.29205e+07	1.14546e+07	1.1942e+07	1.39412e+07	1.17915e+07	1.20577e+07	6.12188e+07	2.13965e+07	4.76183e+07	2.95243e+07	2.61419e+07	2.56797e+07	1.55339	0.0157398	2.85504	1.51351	up
XMW0044	C5H9NO	2-Propenal, 3-(dimethylamino)-	Aldehyde	927-63-9	1.46589e+06	1.47895e+06	1.43155e+06	1.32774e+06	1.18307e+06	1.36978e+06	1.54931e+06	1.53779e+06	1.47994e+06	1.55817e+06	1.56195e+06	1.51093e+06	1.25665	0.0164721	1.11398	0.15572	insig
XMW0662	C11H10	Naphthalene, 2-methyl-	Aromatics	91-57-6	67996.2	46441.6	50304.2	54332.5	42785.2	51065.7	110804	125278	252406	367834	172789	135267	1.62612	0.0170074	3.72094	1.89567	up
KMW0194	C8H18O	2-Octanol	Alcohol	123-96-6	95927.7	101317	91792.5	63541.5	80024.6	98862.5	79687.5	157046	141854	159987	135717	112536	1.36408	0.0170119	1.48049	0.566071	insig
XMW1118	C7H12O	CyclohexanecarboxAldehyde	Aldehyde	2043-61-0	7.2648e+07	7.53637e+07	6.91632e+07	6.43784e+07	7.61504e+07	8.13319e+07	7.96389e+07	9.20873e+07	7.92744e+07	7.607e+07	8.30871e+07	8.61992e+07	1.29097	0.0175616	1.13056	0.177039	insig
KMW0183	C7H10N2	Pyrazine, 2-ethyl-5-methyl-	Heterocyclic compound	13360-64-0	391289	368591	358354	324421	609243	432954	578118	1280004	2369236	2683923	1773043	842401	1.57558	0.0183313	3.83392	1.93882	up
XMW0678	C10H16	1,3-Cyclohexadiene, 1,5,5,6-tetramethyl-	Terpenoids	514-94-3	82305.6	76704.7	75353.2	81008.3	76023.4	88783.5	82043.6	96021.4	130876	111505	97572.7	134660	1.24341	0.0185009	1.35924	0.442803	insig
w29	C7H12O2	4-Pentenyl Acetate	Ester	1576-85-8	354034	361490	291999	200468	299673	337011	366147	690382	1189707	733687	655785	505433	1.52179	0.0194288	2.24492	1.16666	up
KMW0123	C7H12O	4-Heptenal, (Z)-	Aldehyde	6728-31-0	386307	394714	365930	193430	286268	309777	342917	675020	1.22627e+06	783494	695219	574353	1.42882	0.0202239	2.21918	1.15003	up
D359	C10H16N2	2,3-dimethyl-5-(1-methylpropyl)-Pyrazine	Heterocyclic compound	32263-00-6	34857.8	23744.9	34560.6	23613.7	22197.2	27751.3	75285	77056.8	108104	257932	103872	100764	1.64668	0.0212436	4.33655	2.11655	up
KMW0271	C7H8O	Phenol, 3-methyl-	Phenol	108-39-4	9	9	9	9	9	9	84897.3	281785	71594.4	79876.7	78435.6	77055.8	1.79156	0.0213103	12474.9	13.6067	up
NMW0773	C6H10O	Cyclohexanone	Ketone	108-94-1	771869	698510	717760	444118	682977	651215	711915	1.30005e+06	2.3065e+06	1.46156e+06	1.31931e+06	1.08678e+06	1.45693	0.0218176	2.06384	1.04533	up
XMW0240	C10H22	3-Ethyl-3-methylheptane	Hydrocarbons	17302-01-1	1.90896e+06	1.92044e+06	1.77847e+06	1.36869e+06	1.63365e+06	1.84836e+06	1.66328e+06	2.25111e+06	3.28354e+06	2.33427e+06	2.60171e+06	2.46613e+06	1.24615	0.0221688	1.39599	0.481288	insig
XMW0886	C4H4N2O	3(2H)-Pyridazinone	Heterocyclic compound	504-30-3	271558	309010	268447	174040	263167	263365	286254	546681	940539	586307	509084	419049	1.47975	0.0225146	2.1218	1.08529	up
XMW1117	C8H14O2	2-Propenoic acid, pentyl ester	Ester	2998-23-4	7.17819e+07	7.45309e+07	6.75483e+07	6.29601e+07	7.43456e+07	8.04426e+07	7.82097e+07	9.03146e+07	7.83971e+07	7.41623e+07	8.1008e+07	8.42386e+07	1.26329	0.0225721	1.12678	0.172211	insig
XMW0645	C4H10N2	Diaziridine, 3-ethyl-3-methyl-	Heterocyclic compound	4901-75-1	322016	333409	315581	181212	283037	309847	312732	633675	1.11563e+06	757561	628127	462135	1.4692	0.02279	2.24048	1.16381	up
KMW0406	C12H26	Dodecane	Hydrocarbons	112-40-3	114144	93448.6	105838	134038	118974	87897.7	229463	199110	178880	352418	136615	159439	1.5079	0.0233942	1.91937	0.940634	insig
KMW0122	C7H14O	Heptanal	Aldehyde	111-71-7	1296223	1395180	1285794	833487	1185848	1240774	1295732	2399100	4355223	2694888	2426073	1974921	1.45505	0.0243309	2.09276	1.06541	up
XMW0149	C5H10N2	1H-Pyrazole, 4,5-dihydro-5,5-dimethyl-	Heterocyclic compound	4320-85-8	17624035	18515870	16689810	15290278	18418267	19991366	20175787	23941628	19171974	18036814	20886199	21289707	1.25474	0.0245117	1.15932	0.213281	insig
XMW1300	C9H18	Butyl-Cyclopentane	Hydrocarbons	2040-95-1	2106420	2067735	1889466	1536161	1770372	1872018	1907545	2346033	3644226	2469853	2634011	2599540	1.26787	0.0255456	1.38774	0.472737	insig
D78	C4H6OS	Dihydro-3-(2H)-thiophenone	Heterocyclic compound	1003-04-9	149038	159627	138389	128687	160326	178194	167478	218611	187144	187213	149185	198959	1.30653	0.0260474	1.21256	0.278051	insig
KMW0137	C9H20	Nonane	Hydrocarbons	111-84-2	437427	493018	435193	295164	437228	442372	474408	870972	1610884	969811	839396	695223	1.47807	0.0260772	2.14954	1.10403	up
XMW1292	C8H16O2	Isobutyl butyrate	Ester	539-90-2	393368	388410	344452	282463	318569	353180	320576	473173	725528	504604	534364	497430	1.25624	0.0266415	1.46876	0.554601	insig
KMW0157	C7H12O	(E)-2-Heptenal	Aldehyde	18829-55-5	2.02591e+06	1.99197e+06	1.78772e+06	1.45821e+06	1.6143e+06	1.81086e+06	1.69485e+06	2.33182e+06	3.5329e+06	2.41468e+06	2.60983e+06	2.52554e+06	1.23454	0.0273837	1.41357	0.499345	insig
KMW0133	C7H16O	4-methyl-1-Hexanol	Alcohol	818-49-5	2.11501e+06	2.03954e+06	1.89977e+06	1.42792e+06	1.77336e+06	1.86927e+06	1.67223e+06	2.49359e+06	3.71e+06	2.61336e+06	2.79812e+06	2.68552e+06	1.21369	0.0276229	1.43577	0.52183	insig
KMW0156	C7H12O	(Z)-2-Heptenal	Aldehyde	57266-86-1	2.02591e+06	1.98879e+06	1.79947e+06	1.45489e+06	1.7845e+06	1.81086e+06	1.76273e+06	2.29099e+06	3.60534e+06	2.41258e+06	2.60769e+06	2.59136e+06	1.23324	0.0296262	1.40557	0.491152	insig
XMW1237	C7H12O2	3-Pentenoic Acid, 2,2-dimethyl-	Acid	16642-52-7	4152197	4363048	3570432	3908139	4642707	5455756	3514422	7299089	7747637	7346287	6994072	5220902	1.26624	0.0296733	1.46106	0.547016	insig
KMW0202	C8H18O	3-Octanol	Alcohol	589-98-0	3813843	3968172	3261501	3545727	4238244	5053551	3262957	6463973	7049491	6602545	6278993	4690022	1.26258	0.0312192	1.4383	0.52436	insig
KMW0174	C6H6O2	2-FurancarboxAldehyde, 5-methyl-	Aldehyde	620-02-0	1.48258e+07	1.53226e+07	1.44644e+07	1.38563e+07	1.6274e+07	1.77118e+07	1.73289e+07	2.08161e+07	1.64206e+07	1.56322e+07	1.81012e+07	1.82086e+07	1.23685	0.0315965	1.15199	0.204133	insig
XMW1307	C7H14O	Cyclohexanol, 1-methyl-	Alcohol	590-67-0	443051	469485	437439	278514	386722	405900	384751	726521	1.30188e+06	827686	767982	600600	1.36217	0.0318411	1.90384	0.928915	insig
WMW0066	C9H18O	6-Nonen-1-ol, (E)-	Alcohol	31502-19-9	450265	309192	343084	573465	348829	330845	219595	226411	292314	331398	239640	318940	1.32909	0.0324167	0.691222	-0.53278	insig
KMW0085	C5H6N2	Pyrazine, methyl-	Heterocyclic compound	109-08-0	181230	269745	243419	314427	317465	231992	295715	421234	749764	644643	994239	356953	1.30242	0.0332755	2.22204	1.15188	up
XMW0884	C7H10O	5-Hexenal, 4-methylene-	Hydrocarbons	17844-21-2	210965	214017	220350	112718	178529	183135	164760	369787	707259	453476	425742	290261	1.33026	0.0333073	2.15348	1.10667	up
XMW1089	C11H20O2	Hexanoic acid, cyclopentyl ester	Ester	5413-59-2	16234.3	10476.7	24370.4	35168.1	24815.3	21219.1	39259.4	48632.3	31523.9	48796.6	29777.4	20356.5	1.21935	0.0333936	1.65059	0.722979	insig
KMW0229	C9H18O2	Hexanoic acid, 1-methylethyl ester	Ester	2311-46-8	8325.83	11740.5	7630.81	12258.1	9040.92	4015.4	20604.2	18648.9	23488.8	59999.6	30900.7	14978.6	1.44444	0.0349353	3.18083	1.6694	up
WMW0172	C10H12O	TRANS-ANETHOLE	Aromatics	4180-23-8	7634.98	4631.46	8140.78	9888.16	6927.33	3970.07	13201.3	15354.4	19753.8	45893.4	17110.6	15801.7	1.47799	0.0351187	3.08586	1.62567	up
KMW0113	C7H14O	2-Heptanone	Ketone	110-43-0	88952	77273	75211	63775	69506	74143	67634	147224	262508	193547	161421	98166	1.36462	0.0360544	2.07303	1.05174	up
KMW0126	C6H8N2	Pyrazine, 2,6-dimethyl-	Heterocyclic compound	108-50-9	597714	737384	752677	687266	936474	704772	1.81201e+06	2.80115e+06	6.7143e+06	1.19538e+07	9.95928e+06	1.81226e+06	1.57013	0.036119	7.93716	2.98862	up
XMW0366	C10H14	Benzene, 1,2,3,5-tetramethyl-	Aromatics	527-53-7	91130.4	60358.7	83479.7	112188	67798.6	70090.7	167688	185734	118614	256360	94618	94374.1	1.40813	0.0375229	1.89134	0.919407	insig
KMW0150	C9H12	Benzene, 1,2,4-trimethyl-	Aromatics	95-63-6	135253	102530	88510	76906.5	79817.2	103391	106913	117788	176550	176759	99101.5	161787	1.1562	0.0382395	1.43057	0.516591	insig
XMW0110	C14H30	Dodecane, 4,6-dimethyl-	Hydrocarbons	61141-72-8	57309.6	33688.6	67489.7	113636	56550.7	73084.4	142700	158429	89576.3	174723	80235.2	70029.1	1.26461	0.0385056	1.7814	0.83301	insig
KMW0641	C6H10O2	2-Hexenoic Acid, (E)-	Acid	13419-69-7	20509642	20162392	17401132	14988423	21999638	23332841	23099298	23750881	2.34996e+07	23188320	20095302	27668065	1.13589	0.038737	1.19348	0.255179	insig
XMW0587	C12H24O2	Octanoic acid-tert butyl ester	Ester	5457-66-9	41843.1	25323.7	41126.3	66003.5	34930.2	44368.2	99773.4	117143	47838.4	91251.4	53022.3	47840.2	1.29834	0.0415278	1.80157	0.849252	insig
KMW0193	C10H16	.beta.-Pinene	Terpenoids	127-91-3	2.45135e+06	2.50765e+06	2.18303e+06	2.76145e+06	2.67238e+06	2.74577e+06	2.6818e+06	3.04819e+06	2.58069e+06	2.92962e+06	2.91947e+06	2.78089e+06	1.14052	0.0420215	1.10567	0.14492	insig
XMW1123	C10H14	Benzene, 2-ethyl-1,4-dimethyl-	Aromatics	1758-88-9	53058.9	33864.2	53228.2	65299.7	40968.9	44237.7	105923	111390	66338.5	70598.8	55429.6	51562	1.29062	0.0423295	1.58689	0.666204	insig
XMW0573	C4H8N2	1,5-Diazabicyclo[3.1.0]hexane	Heterocyclic compound	13090-31-8	3.4651e+06	3.36762e+06	3.08772e+06	2.28697e+06	2.8827e+06	3.10252e+06	2.30981e+06	4.17106e+06	6.86262e+06	4.70967e+06	5.01116e+06	4.79776e+06	1.08862	0.0425611	1.5315	0.614948	insig
KMW0456	C10H22O	1-Decanol	Alcohol	112-30-1	46171.9	29371.7	47167.5	90627.8	59089.5	54452.1	113226	139558	68676.2	121524	63851.5	57702.3	1.26505	0.0427289	1.72705	0.78831	insig
KMW0070	C8H10	Benzene, 1,3-dimethyl-	Aromatics	108-38-3	626264	140866	138451	175021	168592	142880	1.03251e+06	1.90036e+06	472116	515484	777617	401733	1.50835	0.0434888	3.66347	1.87321	up
KMW0543	C10H18O2	(3R,6R)-2,2,6-Trimethyl-6-vinyltetrahydro-2H-pyran-3-ol	Heterocyclic compound	14009-71-3	680660	534045	566049	1.03395e+06	557797	522960	380637	413566	467682	512544	362996	491816	1.33071	0.0462279	0.67495	-0.567147	insig
XMW0430	C5H10N2	2-Piperidinimine	Heterocyclic compound	22780-54-7	31073923	29008625	29830419	36349487	33024462	31146729	34930286	35640482	32821351	36430967	45414097	34876295	1.0276	0.0464889	1.15585	0.208959	insig
XMW0373	C12H26	Undecane, 2-methyl-	Hydrocarbons	7045-71-8	729837	497262	595704	1.08227e+06	540527	524623	312490	338948	504803	557009	358545	473593	1.27435	0.048552	0.64112	-0.641335	insig
XMW0364	C11H24O	6-Undecanol	Alcohol	23708-56-7	48387.8	26768.9	46098.1	71201.2	38155.3	37686.4	104039	101966	57860.4	106603	43879	47445.1	1.21537	0.0502387	1.72119	0.783409	insig
D311	C10H16O	3-p-Menthen-7-al	Aldehyde	27841-22-1	9	9	9	9	9	9	19869.5	14530.8	21788.1	41468.4	9	9	1.48669	0.0505458	1808.79	10.8208	up
WMW0199	C5H8O	2-Butenal, 2-methyl-, (E)-	Aldehyde	497-03-0	322789	350046	269225	322949	302022	373034	343381	480344	690308	443650	374954	387114	1.30483	0.0527962	1.40189	0.48737	insig
WMW0103	C7H14O	2-Cyclopentylethanol	Alcohol	766-00-7	853973	815898	805046	559113	789706	790464	688502	1039020	1575080	1094563	1026618	969724	1.18088	0.0534071	1.38562	0.470527	insig
XMW1203	C5H6O3	2,5-Furandione, dihydro-3-methyl-	Heterocyclic compound	4100-80-5	1.94015e+06	1.3558e+06	1.79291e+06	1.83988e+06	1.68595e+06	1.77393e+06	1.73081e+06	1.81167e+06	2.2789e+06	1.91485e+06	2.10479e+06	2.09512e+06	0.89196	0.0534168	1.14896	0.200331	insig
KMW0264	C8H12N2	Pyrazine, 3-ethyl-2,5-dimethyl-	Heterocyclic compound	13360-65-1	88000.1	128027	147758	85681.7	237748	125285	403988	656358	5.21464e+06	4.31489e+06	2.20524e+06	619918	1.56257	0.0563801	16.5108	4.04534	up
XMW1086	C11H22O2	Butanoic acid, heptyl ester	Ester	5870-93-9	42572	35010	41288	89015	46985	40582	133109	125267	60005	100427	50941	54850	1.21182	0.0577834	1.77558	0.828291	insig
XMW1310	C9H18O2	Isobutyl isovalerate	Ester	589-59-3	47041.7	24496.4	55141.9	57318.9	23477	23133	119450	91790.9	54025.1	75057	40554.1	41659.9	1.13727	0.0589903	1.83227	0.87363	insig
XMW0902	C10H18	2,6-Dimethyl-2-trans-6-octadiene	Terpenoids	2609-23-6	201966	192436	174234	169444	190435	242464	144529	328821	349215	336638	285377	212285	1.15472	0.0596502	1.41494	0.500741	insig
D439	C10H20O	Cyclohexanol, 1-methyl-4-(1-methylethyl)-, trans-	Terpenoids	3901-93-7	962776	699351	756070	1.42111e+06	741916	644729	388378	398973	627398	760793	522388	764435	1.24758	0.0641812	0.662533	-0.593935	insig
XMW0074	C14H20O2	2,5-Cyclohexadiene-1,4-dione, 2,6-bis(1,1-dimethylethyl)-	Ketone	719-22-2	10136.3	8530.46	10477.6	10192.7	9427.4	6968.97	16965.8	10522.3	15455.5	38788.4	15441.8	16389.6	1.28672	0.0645188	2.03762	1.02688	up
XMW0170	C9H10O	BenzAldehyde, 3-ethyl-	Aldehyde	34246-54-3	76280.4	77108.3	70670	66772.2	79236.1	74843.6	70813.4	119866	212190	204848	103277	85408.6	1.30346	0.0654113	1.79003	0.839982	insig
KMW0159	C7H16O	1-Heptanol	Alcohol	111-70-6	3.96254e+07	4.14834e+07	3.86093e+07	3.90651e+07	4.02858e+07	4.31262e+07	3.57905e+07	4.21623e+07	3.52815e+07	3.3958e+07	3.74017e+07	3.95643e+07	0.967797	0.0679742	0.925528	-0.111652	insig
KMW0116	C6H6O2	Ethanone, 1-(2-furanyl)-	Heterocyclic compound	1192-62-7	233985	276114	258493	251177	234425	275488	225594	263526	429866	395549	413875	293755	1.0065	0.0683926	1.32195	0.402668	insig
KMW0057	C5H10O	2-Penten-1-ol, (Z)-	Alcohol	1576-95-0	5.24385e+07	5.02325e+07	4.93436e+07	2.77049e+07	4.08058e+07	4.69472e+07	4.11405e+07	4.44065e+07	8.58915e+07	6.65455e+07	6.17005e+07	6.30818e+07	0.951522	0.0712763	1.35628	0.439651	insig
XMW0936	C10H12O	Ethanone, 1-(4-ethylphenyl)-	Ketone	937-30-4	20056	9074	10583	22997.2	19133	17570	28483.2	26975	43070	107218	37668	27698.3	1.39751	0.0737909	2.72713	1.44738	up
D390	C11H18O	Cyclopentanone, 2-(2-hexenyl)-	Ketone	34687-46-2	21408.8	10846.7	26082.2	41630.3	27202.3	25471.1	55617.9	51383.6	36327.1	50604.2	27372.4	19092.3	1.06828	0.0764127	1.57492	0.655276	insig
KMW0224	C8H10O	Benzene, (methoxymethyl)-	Ether	538-86-3	2.35208e+06	2.47289e+06	2.33452e+06	2.19465e+06	2.60318e+06	2.82985e+06	2.59743e+06	3.12849e+06	2.44163e+06	2.55567e+06	2.82172e+06	2.85633e+06	1.05703	0.0796917	1.10916	0.149463	insig
XMW1209	C9H18O2	Propanoic acid, 2-methyl-, 2-methylbutyl ester	Ester	2445-69-4	75397	53622	105870	136704	68423	78047	325767	248752	116366	172079	73576	104970	1.16364	0.079759	2.01039	1.00748	up
KMW0129	C6H8O	2,4-Hexadienal, (E,E)-	Aldehyde	142-83-6	947194	1.05797e+06	1.00641e+06	657629	774711	887827	650865	917230	1.95455e+06	1.76667e+06	1.73492e+06	1.16106e+06	0.918532	0.079911	1.5352	0.618429	insig
XMW0693	C11H18O2	2,6-Octadienoic acid, 3,7-dimethyl-, methyl ester	Ester	2349-14-6	26003	18948.9	11215	35125	22151.4	22063	45233	42461.3	29337.4	38604	21343	21625	1.0906	0.0802509	1.46564	0.551533	insig
D211	C4H10N2	Piperazine	Heterocyclic compound	110-85-0	239168	191239	231530	256365	231238	227694	357306	282538	331282	306612	185127	249038	1.04348	0.080416	1.243	0.313827	insig
WMW0196	C10H16O2	Lilac Aldehyde C	Aldehyde	53447-48-6	523120	425552	512351	881365	444158	403783	290397	303007	369353	441863	326556	485064	1.265	0.0807603	0.694675	-0.525591	insig
KMW0475	C10H16O	(2E,4Z)-2,4-Decadienal	Aldehyde	25152-83-4	244169	183653	179505	136050	164959	153455	163763	269501	512131	350756	212673	228686	1.18393	0.0812113	1.63639	0.71052	insig
XMW0484	C7H10O	Furan, 2-propyl-	Heterocyclic compound	4229-91-8	3.63107e+06	3.41393e+06	3.1398e+06	1.8432e+06	2.73092e+06	3.07459e+06	2.56027e+06	3.00263e+06	5.80121e+06	4.41243e+06	4.25463e+06	4.20438e+06	0.91504	0.0821143	1.35899	0.442535	insig
KMW0351	C9H14N2	Pyrazine, 2,3-diethyl-5-methyl-	Heterocyclic compound	18138-04-0	40186.4	34462.9	42553.1	23564.4	50555.8	36174.5	38084.9	63929.7	320147	198732	96522.9	77656	1.29712	0.0831804	3.49487	1.80524	up
XMW0265	C17H36	Tetradecane, 2,6,10-trimethyl-	Hydrocarbons	14905-56-7	8204.36	17249.4	20815.6	29503.4	29510	22888.6	33677.8	41054	29824.9	43554.5	19161	21285.1	1.00203	0.0854073	1.47113	0.556928	insig
KMW0068	C6H10O	3-Hexenal, (Z)-	Aldehyde	6789-80-6	1.65883e+06	1.51173e+06	1.39821e+06	788434	1.20741e+06	1.33953e+06	1.15345e+06	1.70433e+06	2.45294e+06	1.76126e+06	1.63399e+06	1.63268e+06	1.00584	0.0856145	1.308	0.387366	insig
w02	C10H18O	2,4-Decadien-1-ol	Alcohol	14507-02-9	52854.7	16172.9	34567.6	51991.5	28611.2	15982.9	68575.9	95272.7	46294.2	63276.3	25059.1	41715.5	1.01619	0.0857165	1.69943	0.765052	insig
KMW0446	C10H16O	Citral	Terpenoids	5392-40-5	58542.9	42132	58518.3	89593.2	53393.3	41485	122029	131320	63385.4	113294	51707.8	57410.6	1.09152	0.0857231	1.56882	0.649677	insig
XMW0371	C13H28	Nonane, 5-methyl-5-propyl-	Hydrocarbons	17312-75-3	51754.8	38055.5	50402.5	89524.7	54257.8	48168.9	130826	143401	59756.1	102883	53086.8	57145.1	1.13751	0.0859506	1.64707	0.719903	insig
KMW0062	C5H10O	Prenol	Alcohol	556-82-1	1.29548e+07	1.20955e+07	1.13189e+07	6.62618e+06	9.62892e+06	1.11228e+07	9.15741e+06	1.06099e+07	2.09243e+07	1.59047e+07	1.50816e+07	1.49801e+07	0.908472	0.085965	1.35941	0.442975	insig
XMW1286	C4H6N2O	1H-Imidazole-4-methanol	Heterocyclic compound	822-55-9	45788.3	50279.8	35298.2	46019.6	62054.9	35870.6	61352.7	52362.1	54313.8	84510.1	54129.5	46931.5	1.09553	0.0861649	1.28436	0.361052	insig
XMW0179	C15H32	Dodecane, 2,6,11-trimethyl-	Hydrocarbons	31295-56-4	162782	103309	160465	296408	151322	163421	410471	472172	201422	337710	163976	169368	1.13801	0.0864764	1.69134	0.758168	insig
XMW1432	C7H12	2,4-Dimethyl 1,4-pentadiene	Hydrocarbons	4161-65-3	3.66168e+06	3.44222e+06	3.17966e+06	1.84856e+06	2.7465e+06	3.11327e+06	2.59041e+06	3.00511e+06	5.94153e+06	4.44153e+06	4.26143e+06	4.21358e+06	0.907335	0.0874742	1.35915	0.4427	insig
XMW1296	C7H14O2	Propanoic acid, 2-methyl-, propyl ester	Ester	644-49-5	1.30718e+07	1.22546e+07	1.15147e+07	6.74276e+06	9.75682e+06	1.13146e+07	9.27064e+06	1.07635e+07	2.12696e+07	1.60809e+07	1.5177e+07	1.51771e+07	0.905055	0.0879916	1.35702	0.440447	insig
KMW0067	C6H10O	3-Penten-2-one, 4-methyl-	Ketone	141-79-7	3.06653e+06	2.94433e+06	2.64354e+06	1.62083e+06	2.33901e+06	2.68681e+06	2.11426e+06	2.52016e+06	4.83597e+06	3.96429e+06	3.57995e+06	3.60823e+06	0.885113	0.0895279	1.34781	0.430613	insig
NMW0037	C10H20O2	Butanoic acid, 3-methyl-, 3-methylbutyl ester	Ester	659-70-1	1.39578e+06	1.23912e+06	1.19969e+06	934472	1.09346e+06	1.12725e+06	1.0212e+06	1.26676e+06	1.97587e+06	2.11224e+06	1.27161e+06	1.59549e+06	0.992035	0.0902435	1.32238	0.40314	insig
XMW0279	C7H14O	E-1-Methoxy-4-hexene	Hydrocarbons	134777-60-9	1.8308e+07	1.77969e+07	1.57104e+07	9.25692e+06	1.37908e+07	1.62982e+07	1.28963e+07	1.53534e+07	3.00591e+07	2.23044e+07	2.12975e+07	2.15288e+07	0.8958	0.0922215	1.35408	0.437314	insig
KMW0066	C6H12O	Hexanal	Aldehyde	66-25-1	6.94873e+07	6.57628e+07	6.03817e+07	3.52247e+07	5.22562e+07	6.0176e+07	4.81541e+07	5.76631e+07	1.10364e+08	8.50816e+07	7.95784e+07	8.03719e+07	0.888952	0.0922347	1.34351	0.426011	insig
NMW0010	C10H12	Dicyclopentadiene	Hydrocarbons	77-73-6	278051	278703	317735	192593	266721	289643	191412	353349	587555	415803	354854	376808	0.937953	0.0923551	1.40429	0.489836	insig
XMW0422	C14H30	3,5-Dimethyldodecane	Hydrocarbons	107770-99-0	35905	30401.4	29383	62613.2	38638.4	39250.7	98356.2	111665	41939.5	80010.8	38310.7	36503	1.15457	0.0942218	1.72227	0.784307	insig
XMW0296	C10H20O2	Acetic acid, octyl ester	Ester	112-14-1	14461.2	9574.09	11103.4	27168.4	10938.2	7796.99	45095.2	48292.9	13286.2	37919.3	13833	11400.5	1.08906	0.095737	2.09554	1.06732	up
XMW0161	C6H10O2	2,3-Hexanedione	Ketone	3848-24-6	1.29284e+07	1.20295e+07	1.12564e+07	6.55781e+06	9.53921e+06	1.10619e+07	9.08175e+06	1.01618e+07	2.09163e+07	1.57728e+07	1.49787e+07	1.489e+07	0.872902	0.0965523	1.35391	0.437127	insig
XMW0533	C9H8S	3-Methylbenzothiophene	Heterocyclic compound	1455-18-1	728817	459369	469544	513434	470806	426077	516287	668949	555140	850440	779971	514543	1.04627	0.0965753	1.26639	0.340716	insig
KMW0079	C8H18	Octane	Hydrocarbons	111-65-9	1.3027e+07	1.21714e+07	1.14003e+07	6.65476e+06	9.6287e+06	1.11796e+07	9.15968e+06	1.03082e+07	2.10817e+07	1.59318e+07	1.50556e+07	1.50596e+07	0.872696	0.0966543	1.35177	0.434846	insig
KMW0046	C6H12O	2-Hexanone	Ketone	591-78-6	1.18396e+07	1.11145e+07	1.03243e+07	6.10225e+06	8.86894e+06	1.02046e+07	8.2656e+06	9.55995e+06	1.87736e+07	1.4422e+07	1.34963e+07	1.36504e+07	0.871648	0.0974236	1.33725	0.419267	insig
w32	C9H18O2	Acetic acid, heptyl ester	Ester	112-06-1	1.43016e+06	1.16822e+06	1.10723e+06	826189	1.09273e+06	1.08833e+06	1.04537e+06	1.19097e+06	1.86152e+06	2.14985e+06	1.20154e+06	1.48055e+06	1.01556	0.099301	1.33025	0.411701	insig
XMW0121	C12H24	1-Nonene, 4,6,8-trimethyl-	Hydrocarbons	54410-98-9	244272	174269	183753	115286	177077	174551	132976	231897	368949	270824	238946	223978	0.964387	0.0993293	1.37258	0.456888	insig
KMW0306	C11H24	Undecane	Hydrocarbons	1120-21-4	2.30263e+06	1.80178e+06	1.76271e+06	1.33367e+06	1.55812e+06	1.60197e+06	1.54937e+06	1.90236e+06	2.88914e+06	3.3426e+06	1.80742e+06	2.42444e+06	0.977704	0.100016	1.34306	0.425529	insig
XMW0483	C5H5NO	1H-Pyrrole-2-carboxAldehyde	Heterocyclic compound	1003-29-8	459681	457793	468852	341518	414166	395035	326896	531464	1003360	718824	520162	571506	0.991008	0.100051	1.44744	0.5335	insig
XMW0177	C8H12O	Ethanone, 1-(2-methyl-1-cyclopenten-1-yl)-	Ketone	3168-90-9	152293	169800	151180	110891	136403	132238	100026	157049	351889	266163	226076	186593	0.905767	0.101387	1.51007	0.594618	insig
D131	C5H8O	3-Pentyn-1-ol	Alcohol	10229-10-4	2.68247e+06	2.5796e+06	2.35365e+06	1.48754e+06	2.082e+06	2.42049e+06	1.91579e+06	2.23144e+06	4.2451e+06	3.26961e+06	3.10866e+06	3.05965e+06	0.865887	0.103469	1.31049	0.390111	insig
XMW0115	C4H9NO	5-Methyloxazolidine	Heterocyclic compound	58328-22-6	9.09992e+06	8.55259e+06	8.06381e+06	4.76574e+06	6.90242e+06	7.96007e+06	6.06589e+06	7.45098e+06	1.37858e+07	1.10425e+07	1.04241e+07	1.0786e+07	0.821697	0.105041	1.3134	0.393301	insig
XMW1450	C3H6ClNO2	Propane, 2-chloro-2-nitro-	Others	594-71-8	354758	430130	359986	169857	363429	351195	289229	283876	610725	512767	611483	486949	0.765645	0.105677	1.3773	0.461842	insig
KMW0672	C12H12	Naphthalene, 2,6-dimethyl-	Aromatics	581-42-0	12603.5	16535.9	7058.63	4891.62	6210.59	8105.13	16061.7	15590.7	22416.7	25253.6	10452.3	4688.84	1.06659	0.105908	1.70496	0.769736	insig
D417	C8H14O2	3-Hexen-1-ol, acetate, (E)-	Ester	3681-82-1	664099	738502	721163	485060	646778	654311	455891	829229	1298759	893432	864365	873228	0.861308	0.106958	1.33376	0.415504	insig
XMW0943	C13H28	Undecane, 3,5-dimethyl-	Hydrocarbons	17312-81-1	86616.8	66512.6	85072.2	140145	64372.9	79187.7	240132	279358	84504.8	145603	79501.8	101906	1.07665	0.111159	1.78385	0.834994	insig
D373	C7H12O	2,4-Heptadien-1-ol, (E,E)-	Alcohol	33467-79-7	1402252	1398695	1373420	1003012	1243125	1395227	1124013	1572855	2621378	1405733	1892657	1651607	0.916839	0.112615	1.31379	0.393737	insig
KMW0376	C9H20O	2-Nonanol	Alcohol	628-99-9	249599	208050	196637	163090	182041	209060	188805	229716	349185	387766	215131	227900	1.06977	0.112857	1.32274	0.40353	insig
XMW0269	C10H18O3	2-Methylbutanoic anhydride	Others	1468-39-9	300672	207431	229265	389794	240771	232425	489040	493245	321155	381638	226455	258690	1.02085	0.11595	1.35609	0.439449	insig
XMW0717	C9H10O	Ethanone, 1-(2-methylphenyl)-	Ketone	577-16-2	22737.1	11939.6	28034	24194.9	18388.8	18301.4	37805.5	36332.3	41414.3	128954	35652	23115.3	1.32717	0.118726	2.45375	1.29499	up
KMW0188	C4H8S2	2-Methyl-1,3-dithiacyclopentane	Heterocyclic compound	5616-51-3	27228.1	26747.2	33869	26304.5	45556.4	39262.3	56581.9	79620.4	143880	438553	89455.6	63228.3	1.48556	0.120915	4.3792	2.13067	up
XMW0236	C6H7NS	Thiazole, 5-ethenyl-4-methyl-	Heterocyclic compound	1759-28-0	51683.9	47627.7	52649.2	35220.9	40057.9	57293.9	35169.8	55607.6	77471.3	61191.7	62281.9	60143.5	0.815943	0.123322	1.23664	0.306426	insig
XMW0122	C10H18O	Cyclohexanol, 2-methyl-3-(1-methylethenyl)-, (1.alpha.,2.alpha.,3.alpha.)-	Alcohol	54244-81-4	83782.1	43829.9	82128.3	82811.6	65029.8	62404.7	85306.3	90603.6	103556	86852.2	55004.4	92591	0.780822	0.123747	1.22364	0.291184	insig
D387	C9H20O	1-Hexanol, 3,5,5-trimethyl-	Alcohol	3452-97-9	2.71355e+06	2.12953e+06	2.13384e+06	1.52445e+06	1.78069e+06	1.86619e+06	1.70866e+06	2.27554e+06	4.3535e+06	3.10723e+06	2.40522e+06	2.57285e+06	0.930367	0.124614	1.35188	0.434969	insig
XMW0397	C4H7BrO	(2-bromoethyl)-Oxirane	Halogenated hydrocarbons	13287-42-8	2.49973e+06	2.11954e+06	2.32412e+06	2.77969e+06	2.51939e+06	2.31128e+06	2.45227e+06	2.55203e+06	2.57531e+06	2.62909e+06	2.74658e+06	2.65807e+06	0.754676	0.1251	1.07281	0.10139	insig
XMW0109	C13H28	Dodecane, 4-methyl-	Hydrocarbons	6117-97-1	5957	4117	7304	13733	8316	7069	16572	18681	8123.25	12043	8123.78	7227	1.01333	0.125697	1.52207	0.606032	insig
WMW0058	C8H16O	5-Hepten-2-ol, 6-methyl-	Alcohol	1569-60-4	146288	128183	127906	80834.1	103458	122673	62824.5	144649	414380	211044	214941	188514	0.808229	0.126036	1.74295	0.801535	insig
KMW0551	C14H30	Tetradecane	Hydrocarbons	629-59-4	128588	80647	106746	180382	136888	101159	167468	148894	194859	226393	143290	91664	0.954392	0.126522	1.32428	0.405213	insig
WMW0227	C6H4Cl2	Benzene, 1,4-dichloro-	Aromatics	106-46-7	181979	67983	76842	92703	114056	125548	131635	211660	97041	131225	160723	158256	0.98587	0.126699	1.35112	0.434159	insig
WMW0107	C8H14	1,5-Heptadiene, 2-methyl-, (Z)-	Hydrocarbons	41044-64-8	1.75098e+07	1.64787e+07	1.54246e+07	9.68866e+06	1.34715e+07	1.45611e+07	1.23055e+07	1.34258e+07	2.71979e+07	2.02484e+07	2.00429e+07	1.94024e+07	0.787261	0.127099	1.29252	0.370185	insig
KMW0205	C7H12O	Cyclohexene, 1-methoxy-	Aromatics	931-57-7	3.35744e+06	2.76564e+06	2.69598e+06	5.47101e+06	2.372e+06	2.30251e+06	961547	1.52786e+06	1.69376e+06	2.67816e+06	3.44834e+06	2.6226e+06	1.06992	0.134486	0.681916	-0.552334	insig
NMW0181	C12H12	Naphthalene, 1,6-dimethyl-	Aromatics	575-43-9	19322.7	19992.2	18264	12192.4	17458	14973.3	14753.3	16758.8	27522.1	49698.3	29280.5	20418.4	0.963961	0.134851	1.55017	0.632426	insig
D266	C13H26	1-Tridecene	Hydrocarbons	2437-56-1	41748.2	36576.2	37921.9	25169.7	28487	27226	30475.8	49613	90414.6	64633	28549.8	38029	1.00649	0.136814	1.53055	0.614048	insig
KMW0421	C8H8O3	Methyl salicylate	Ester	119-36-8	42777.9	24853.7	36283.9	37680.7	33672	31193.3	73212	56665.6	110166	467736	93507.8	88333.3	1.40391	0.136989	4.30889	2.10732	up
KMW0381	C10H20O2	Hexanoic acid, butyl ester	Ester	626-82-4	107982	77126.4	76093.5	124628	73366	96622.2	148967	166602	84677.8	122434	91450	98053.1	0.964837	0.140999	1.28132	0.357635	insig
D313	C10H20O2	3-Hexene, 1-(1-ethoxyethoxy)-, (Z)-	Aldehyde	28069-74-1	421749	236763	316642	350286	276884	289975	356483	430206	509317	480471	234283	353656	0.891642	0.143302	1.24949	0.321343	insig
w31	C10H18O2	Butanoic acid, 4-hexenyl ester, (Z)-	Ester	69727-41-9	90186.1	68792.5	65307.6	67262.3	64595.9	50445.5	58942.7	65415.6	128550	190693	80764.4	94354.5	0.885244	0.144349	1.52173	0.605714	insig
XMW0602	C13H28	Undecane, 5,7-dimethyl-	Hydrocarbons	17312-83-3	310819	180194	252633	412358	278135	222512	577278	593075	302643	420320	227070	253691	0.960952	0.145896	1.43306	0.519096	insig
XMW0410	C9H18O	1-Nonen-4-ol	Alcohol	35192-73-5	1.45159e+06	1.17965e+06	1.20431e+06	926825	1.05529e+06	1.10317e+06	957458	1.13705e+06	2.01564e+06	2.06784e+06	1.25444e+06	1.48422e+06	0.831767	0.14822	1.28838	0.365557	insig
XMW0063	C9H13NO	p-Isopropoxyaniline	Amine	7664-66-6	31973.1	28359.5	23153.3	21225.5	21676	14898.1	39299.2	22142.4	42096.5	49959.3	16180.9	28065.2	0.776499	0.149204	1.3996	0.485018	insig
KMW0451	C6H9NOS	5-Thiazoleethanol, 4-methyl-	Heterocyclic compound	137-00-8	17447.5	21744.9	23396.5	43328	21794.1	22494.8	47501	54714.6	24564.2	42764.8	21509.8	24370.7	0.943446	0.151114	1.4342	0.520246	insig
XMW0598	C9H10	.alpha.-Methylstyrene	Aromatics	98-83-9	105489	95759	77340	101623	74926	86022	118356	91719	89082	93817	114036	101365	0.665746	0.151559	1.12421	0.168908	insig
KMW0176	C8H14O	5-Hepten-2-one, 6-methyl-	Ketone	110-93-0	80096.2	81728	73424	81877	68339	71148	114867	132340	162293	709064	182040	119820	1.34738	0.151858	3.11079	1.63728	up
XMW0267	C7H15N	2-Ethylpiperidine	Heterocyclic compound	1484-80-6	4.25141e+06	3.48645e+06	3.49167e+06	7.10992e+06	2.99058e+06	3.08693e+06	1.23162e+06	1.92217e+06	2.34759e+06	3.67216e+06	4.40655e+06	3.35794e+06	1.03078	0.151999	0.6937	-0.527616	insig
XMW0719	C10H14	p-Mentha-1,5,8-triene	Terpenoids	21195-59-5	405503	508299	342992	432293	390434	298878	255529	532573	689077	484622	1.20958e+06	534801	0.69976	0.156056	1.55827	0.639944	insig
KMW0312	C10H14O	Furan, 3-(4-methyl-3-pentenyl)-	Terpenoids	539-52-6	1.43599e+06	1.12625e+06	1.12109e+06	846525	1.00537e+06	977397	921532	1.0837e+06	1.64218e+06	1.97595e+06	1.16776e+06	1.40753e+06	0.822047	0.159033	1.25889	0.332148	insig
KMW0233	C8H8O	Acetophenone	Ketone	98-86-2	313981	274778	276353	258861	300275	302194	509432	487539	858886	3.50891e+06	657574	523515	1.38989	0.159942	3.79153	1.92278	up
XMW1127	C9H18O2	Formic acid, octyl ester	Ester	112-32-3	1.44043e+06	1.11012e+06	1.14205e+06	794171	1.01374e+06	995995	958815	1.07628e+06	1.73912e+06	1.98762e+06	1.11338e+06	1.38419e+06	0.845305	0.160142	1.27136	0.346373	insig
NMW0022	C8H10O	Benzenemethanol, .alpha.-methyl-	Alcohol	98-85-1	258750	232436	216053	213167	208229	204708	213514	228490	293080	243468	229692	253940	0.742764	0.160924	1.09663	0.133076	insig
XMW1233	C8H16O	3-Cyclopentyl-1-propanol	Alcohol	767-05-5	1.00507e+06	810934	793645	645600	735428	799271	694097	812701	1.26095e+06	1.40221e+06	820233	970804	0.866737	0.161292	1.24448	0.315543	insig
XMW1244	C11H22O2	Hexanoic acid, pentyl ester	Ester	540-07-8	21061.6	14882.6	22101.1	19511.8	20933.5	16857.2	23750.7	30063.4	22041.1	45649.3	18147.2	18033.8	1.07109	0.164304	1.36704	0.45106	insig
XMW0485	C2H3ClS2	Carbonochloridodithioic acid, methyl ester	Others	16696-91-6	409737	351278	377837	558206	306518	371755	151602	265393	257385	335441	493247	343199	0.968594	0.164677	0.777268	-0.363517	insig
XMW0101	C7H14O2	1-Ethylpropyl acetate	Ester	620-11-1	56630.8	55134.2	45433.9	31357.2	42892.8	50673.3	35860.5	44453.3	122803	73378.9	65864.4	62943.5	0.797345	0.166464	1.43662	0.522682	insig
D192	C10H18O	Fenchol	Terpenoids	1632-73-1	1.34052e+06	1.04828e+06	1.00299e+06	783066	890274	912553	858390	953874	1.47293e+06	1.94089e+06	1.13567e+06	1.25704e+06	0.821784	0.169395	1.27454	0.349975	insig
XMW0032	C5H6O3	4,5-Dihydro-3-furoic Acid	Acid	98021-62-6	1606294	890823	907622	3397262	965167	888209	337561	559802	662463	938663	1270005	881148	1.0811	0.169695	0.537197	-0.896477	insig
WMW0181	C11H20O2	4-Decenoic acid, methyl ester, Z-	Ester	7367-83-1	164694	99533.4	97211.9	115740	96930.3	91753.4	111211	135682	104982	176386	170757	116412	0.853049	0.171996	1.22462	0.292336	insig
WMW0083	C10H20O	2-Decen-1-ol, (E)-	Alcohol	18409-18-2	186424	125103	133061	194024	140885	148221	271213	336589	182774	190318	115236	150649	0.933607	0.181566	1.34392	0.426451	insig
KMW0627	C10H12O2	Benzoic acid, 1-methylethyl ester	Ester	939-48-0	66310.2	62704.3	51973.1	51690.3	54446.8	51615.3	103321	97837.9	177715	1.02406e+06	162368	145806	1.36277	0.183761	5.05139	2.33668	up
XMW0714	C6H7NO	3-Acetyl-1H-pyrroline	Heterocyclic compound	1072-82-8	665793	597535	571989	918699	496864	508804	263920	365075	431034	548927	764016	567316	0.992496	0.185472	0.782057	-0.354654	insig
D401	C10H18O	2-Isopropyl-5-methylhex-2-enal	Aldehyde	35158-25-9	1.33119e+06	1.04984e+06	1.05887e+06	750173	911597	993767	818353	939056	1.71619e+06	1.8025e+06	1.10677e+06	1.31796e+06	0.735846	0.187057	1.26338	0.337283	insig
XMW1085	C8H14O2	2-Butenoic acid, butyl ester	Ester	7299-91-4	3.04561e+06	2.37531e+06	2.24976e+06	1.43563e+06	1.91831e+06	2.05346e+06	1.5026e+06	2.2902e+06	5.22405e+06	3.30955e+06	2.71052e+06	2.92811e+06	0.740692	0.188558	1.37368	0.458042	insig
KMW0266	C5H6S2	2-Thiophenemethanethiol	Heterocyclic compound	6258-63-5	280986	241679	226481	200580	212081	198563	240800	193954	254652	334689	238179	304160	0.612833	0.192714	1.15148	0.203486	insig
XMW1212	C7H8O3	2-Furancarboxylic acid, ethyl ester	Heterocyclic compound	614-99-3	676874	521254	507676	340732	426040	468088	321882	489649	1.16332e+06	790694	623532	649292	0.69979	0.193477	1.37328	0.457629	insig
XMW0771	C10H16	1,5-Cyclooctadiene, 3,4-dimethyl-	Hydrocarbons	21284-05-9	1.02657e+06	754060	742358	437403	638915	696903	483232	742538	1.78571e+06	1.13173e+06	889128	962201	0.740821	0.195157	1.39531	0.480583	insig
D239	C9H16O3	Acetoacetic acid isoamyl ester	Ester	2308-18-1	23369.2	16341.9	27872.9	10697.5	10891.6	15046	23218.5	21676.8	25161.1	26903.5	23365	12741.7	0.9026	0.1996	1.2768	0.352528	insig
WMW0126	C9H16	1,3-Hexadiene, 3-ethyl-2-methyl-	Hydrocarbons	61142-36-7	1.07093e+06	1.00253e+06	905202	916420	899684	943317	622722	1.06456e+06	1.40442e+06	1.36103e+06	1.23608e+06	1.08819e+06	0.606489	0.200233	1.18106	0.240076	insig
XMW0200	C15H32	Tetradecane, 4-methyl-	Hydrocarbons	25117-24-2	31646.2	23974.4	54060.9	65918.6	50756.8	45600.1	80657.3	74518.4	55316.2	80055	30460.5	40295.7	0.797658	0.200931	1.32853	0.409831	insig
KMW0182	C9H14O	Furan, 2-pentyl-	Heterocyclic compound	3777-69-3	2.94409e+06	3.17734e+06	2.77239e+06	2.12142e+06	2.27353e+06	2.82232e+06	1.7586e+06	2.48337e+06	7.19655e+06	4.16928e+06	3.75128e+06	3.58738e+06	0.656117	0.201094	1.42427	0.510219	insig
XMW0642	C8H16O	Cyclohexanol, 3,5-dimethyl-	Alcohol	5441-52-1	15156.9	20761.9	15227.1	15462.5	13148.5	21107.5	18417.1	31625.2	24173	46581.4	21369.6	7233.77	0.869625	0.201193	1.4812	0.566764	insig
KMW0708	C15H26O	2-[(2S,4aR,8aR)-4a,8-dimethyl-2,3,4,5,6,8a-hexahydro-1H-naphthalen-2-yl]propan-2-ol	Terpenoids	123123-38-6	19824.7	26631.4	19128.5	54204	20175.9	21791.8	72262.6	34180.5	23221.6	54133.8	19428.5	39719.8	0.719924	0.202934	1.50193	0.586819	insig
WMW0128	C3H8O2	Propylene Glycol	Alcohol	57-55-6	334444	382963	314853	310638	341107	332325	218351	324057	522630	445459	446524	463293	0.482001	0.20309	1.20036	0.263462	insig
WMW0187	C6H14O	2-Hexanol	Alcohol	626-93-7	2.17861e+07	2.13054e+07	1.92573e+07	1.29787e+07	1.73242e+07	1.92108e+07	1.41575e+07	1.50461e+07	3.31846e+07	2.60895e+07	2.55828e+07	2.51583e+07	0.56237	0.204475	1.24455	0.315629	insig
KMW0213	C6H12O2S	3-Mercapto-3-methylbutyl formate (ester)	Ester	50746-10-6	15909.6	14713.6	17334.4	15248.3	17026.2	16814.5	32384	17919.9	25518.2	220725	34978.8	42781.5	1.15642	0.2066	3.85698	1.94747	up
XMW0085	C6H10O	1-Propanone, 1-cyclopropyl-	Ketone	6704-19-4	844689	838799	712648	534085	760001	678648	471928	710906	1.47896e+06	948778	1.05749e+06	937891	0.591048	0.207498	1.28316	0.359698	insig
KMW0499	C4H5NS	4-Methylthiazole	Heterocyclic compound	693-95-8	9.83215e+06	9.37594e+06	9.43646e+06	1.13912e+07	9.98732e+06	9.70563e+06	1.08261e+07	1.09013e+07	8.94292e+06	1.07257e+07	1.15798e+07	1.05536e+07	0.611524	0.207778	1.06363	0.0889993	insig
XMW0569	C6H14O	2-Hexanol, (R)-	Alcohol	26549-24-6	2.25994e+07	2.1776e+07	1.986e+07	1.32354e+07	1.77579e+07	1.96354e+07	1.43704e+07	1.50991e+07	3.41756e+07	2.68854e+07	2.66519e+07	2.58214e+07	0.537979	0.213243	1.24498	0.316125	insig
KMW0035	C4H8O2	Butanoic Acid	Acid	107-92-6	106626	107005	83221.3	72016.3	103482	109365	81484.5	83024.5	187486	119110	141877	112797	0.664978	0.214434	1.24765	0.319215	insig
WMW0105	C11H20	1,7-Nonadiene, 4,8-dimethyl-	Hydrocarbons	62108-28-5	18903.3	9	9	11607.8	7056.5	20638	23554.7	25583.1	17218.3	241264	36589.7	19179.3	1.08474	0.220386	6.24127	2.64184	up
XMW0228	C8H14O	Cyclohexanol, 1-ethenyl-	Alcohol	1940-19-8	4.01328e+06	3.4495e+06	3.54521e+06	5.81912e+06	2.90458e+06	2.93011e+06	1.315e+06	2.09291e+06	2.27455e+06	3.86112e+06	4.40242e+06	3.55212e+06	0.921304	0.221037	0.772141	-0.373063	insig
XMW0306	C8H16O2	Heptanoic acid, methyl ester	Ester	106-73-0	417318	389907	414183	567229	359822	360985	159195	315418	301621	371255	532303	365647	0.8697	0.221594	0.815096	-0.294958	insig
XMW0917	C9H16O	3-Nonen-5-one	Ketone	82456-34-6	5.81499e+06	4.50885e+06	4.29278e+06	2.99806e+06	3.83718e+06	4.0135e+06	2.74974e+06	4.32603e+06	9.9285e+06	6.37537e+06	5.10631e+06	5.55969e+06	0.657858	0.222195	1.33694	0.418933	insig
KMW0127	C6H8N2	Pyrazine, ethyl-	Heterocyclic compound	13925-00-3	26289.7	27736.6	27834.3	26507.6	31437.9	26351.4	56336.3	85034.7	230191	9	9	82371.2	0.53068	0.223887	2.73205	1.44998	insig
KMW0482	C10H16O	2,4-Decadienal, (E,E)-	Aldehyde	25152-84-5	340887	249337	212027	167371	211348	189423	180123	264870	562473	348100	194476	316545	0.736214	0.226673	1.36208	0.445813	insig
XMW1337	C13H28	Nonane, 3-methyl-5-propyl-	Hydrocarbons	31081-18-2	656725	412274	475323	776961	483021	398610	822396	856867	572324	704655	452724	499647	0.801681	0.232389	1.22033	0.287272	insig
NMW0754	C5H8O2	Acetylacetone	Ketone	123-54-6	310123	310634	313361	218669	290586	300906	176371	132752	293098	312760	271528	295101	0.813224	0.233082	0.849411	-0.235465	insig
KMW0288	C9H18O2	Heptanoic acid, ethyl ester	Ester	106-30-9	24116.3	13092.5	16870.2	18681.4	7807.86	9316.1	16956.6	21947.8	19108.5	25266.1	12456.2	17704.1	0.744529	0.234009	1.26206	0.335776	insig
XMW0597	C10H22	Nonane, 2-methyl-	Hydrocarbons	871-83-0	2436012	2.29316e+06	2317063	2210680	2.51257e+06	2.78656e+06	2526742	2563794	2.79789e+06	2639044	2192291	2.76087e+06	0.774449	0.237254	1.06352	0.0888454	insig
XMW0773	C4H9NO5	Ethanol, 2-(2-hydroxyethoxy)-, 1-nitrate	Alcohol	20633-16-3	87153.4	59014.4	66411.9	108859	53882.8	53816.9	40790.9	43051.5	87011.6	65967.3	45409.4	60357.6	0.813674	0.242897	0.798317	-0.324966	insig
XMW0028	C8H15N	Pyridine, 2,3,4,5-tetrahydro-6-propyl-	Heterocyclic compound	1604-01-9	251320	139836	151639	544089	156700	135898	65232.3	114159	152228	185345	210201	121840	0.846264	0.244656	0.615452	-0.700282	insig
WMW0040	C10H16	trans-.beta.-Ocimene	Terpenoids	3779-61-1	1.12359e+06	879012	832017	532137	725618	771292	552251	878473	1.99108e+06	6.15249e+06	1.02139e+06	1.09821e+06	0.894179	0.245233	2.40434	1.26564	insig
WMW0127	C8H16O	3-Octen-1-ol, (Z)-	Alcohol	20125-84-2	4.8403e+06	3.57739e+06	3.5905e+06	2.18073e+06	2.85726e+06	3.13212e+06	2.10302e+06	3.2594e+06	7.79187e+06	5.08241e+06	4.22682e+06	4.29925e+06	0.61105	0.245826	1.32631	0.407423	insig
D158	C12H16O3	2-Phenoxyethyl isobutyrate	Ester	103-60-6	154518	141990	172643	300648	125785	159527	155433	68968.2	149550	184509	77055.1	177207	0.861258	0.249449	0.770273	-0.376559	insig
XMW0196	C11H24	Decane, 4-methyl-	Hydrocarbons	2847-72-5	1.83127e+06	1.62343e+06	1.51564e+06	1.90335e+06	1.77112e+06	1.53686e+06	1.56694e+06	1.56547e+06	1.71783e+06	1.57966e+06	1.46284e+06	1.71657e+06	0.743684	0.250702	0.943786	-0.0834681	insig
XMW1467	C6H10N2	1H-Pyrazole, 1,3,5-trimethyl-	Heterocyclic compound	1072-91-9	14446009	14146931	13491238	20472028	12430882	12373835	5792745	10154440	10064913	13677397	18409707	13504568	0.870011	0.250968	0.819632	-0.286953	insig
KMW0050	C5H8O	2-Pentenal, (E)-	Aldehyde	1576-87-0	7.30096e+06	7.81262e+06	7.05625e+06	5.49839e+06	6.59287e+06	7.02004e+06	4.9047e+06	6.13338e+06	1.24198e+07	8.82295e+06	9.1221e+06	8.34498e+06	0.519283	0.25301	1.2051	0.269153	insig
D409	C10H18O	(S)-2,5-Dimethyl-3-vinylhex-4-en-2-ol	Alcohol	35671-15-9	7.9885e+06	8.01633e+06	7.31622e+06	1.14051e+07	6.78823e+06	6.79133e+06	3.07092e+06	5.49845e+06	5.66845e+06	7.60643e+06	1.00819e+07	7.57697e+06	0.861979	0.254224	0.817774	-0.290226	insig
XMW0617	C12H24O3	Propanoic acid, 2-methyl-, 3-hydroxy-2,2,4-trimethylpentyl ester	Ester	77-68-9	35623	17968	27392	38638.8	32986.3	15194.5	22924.5	21059.1	55105.8	59619.8	45445.2	22798.7	0.538028	0.265353	1.3525	0.435628	insig
NMW0008	C8H14O4	Hexanedioic acid, dimethyl ester	Ester	627-93-0	511561	372706	367424	606488	347168	317263	304338	303287	414091	428370	289100	404768	0.748659	0.269797	0.849895	-0.234643	insig
KMW0361	C9H10O	BenzAldehyde, 4-ethyl-	Aldehyde	4748-78-1	22342.8	19205.3	14122.9	20007	16643.5	15629.4	16882.9	16599.7	27154.6	93185.6	22446	22115	0.829386	0.270321	1.83772	0.877918	insig
KMW0335	C10H18O	Cyclohexanol, 1-methyl-4-(1-methylethenyl)-	Terpenoids	138-87-4	124409	132517	120498	72336.1	127207	125700	133320	133786	153880	152180	71661.3	181602	0.560637	0.27365	1.17613	0.234053	insig
XMW0488	C6H11NO	2-Acetylpyrrolidine	Heterocyclic compound	60026-20-2	214744	163088	159575	102134	119319	157577	100301	123069	375469	221749	188751	210658	0.518231	0.278239	1.33124	0.41277	insig
KMW0118	C7H14O2	Butanoic acid, propyl ester	Ester	105-66-8	9	9	9	9	9	9	24201.8	47542.6	270611	2.10999e+06	21714	14835	1.77435	0.278586	46090.6	15.4922	up
XMW1115	C6H10O	Isopropenyl ethyl ketone	Ketone	25044-01-3	888108	888877	833581	629229	770908	741030	531533	696173	1.41207e+06	1.02386e+06	1.09758e+06	939593	0.45148	0.278887	1.19973	0.262714	insig
XMW0434	C8H14O2	4-Hexen-1-ol, acetate	Alcohol	72237-36-6	1008391	930043	856078	851239	825196	860699	581971	987154	1290544	1030993	1124886	1030070	0.449793	0.280028	1.13391	0.181309	insig
XMW1471	C8H17N	1-ButanAmine, N-methyl-N-2-propenyl-	Amine	24209-62-9	3.65439e+06	3.16289e+06	3.50198e+06	3.76116e+06	3.08135e+06	3.13028e+06	4.1216e+06	3.641e+06	3.52135e+06	3.77694e+06	2.99922e+06	3.54392e+06	0.608053	0.283242	1.06465	0.0903858	insig
XMW0659	C10H14	Benzene, n-butyl-	Aromatics	104-51-8	287978	202778	219637	201119	197021	237268	167880	272086	439381	2.90136e+06	360413	314167	0.932686	0.285457	3.31051	1.72705	insig
NMW0059	C5H6N2	4-Aminopyridine	Heterocyclic compound	504-24-5	145585	136405	134156	88108.1	147113	134651	131778	127719	187342	155792	107647	183531	0.574135	0.286906	1.13713	0.185402	insig
KMW0115	C8H8	Styrene	Aromatics	100-42-5	688870	70785	75359.4	128966	117852	82176	1.27069e+06	2.56469e+06	2.23662e+07	1.64758e+08	1.00197e+06	459190	1.48559	0.28705	165.308	7.36902	up
KMW0382	C7H8O	Phenol, 2-methyl-	Phenol	95-48-7	433290	333686	328794	232785	283944	303405	184104	287080	715617	518172	382316	389187	0.501046	0.28837	1.29259	0.370264	insig
XMW0933	C12H18O2	Bicyclo[3.1.1]hept-2-en-6-ol, 2,7,7-trimethyl-, acetate, [1S-(1.alpha.,5.alpha.,6.beta.)]-	Ester	50764-55-1	252398	180126	199559	288567	180921	165011	141830	142590	211620	244016	148654	199588	0.728056	0.289551	0.85924	-0.218866	insig
WMW0193	C8H18	Hexane, 2,3-dimethyl-	Hydrocarbons	584-94-1	6.45767e+06	6.66791e+06	5.52635e+06	4.18299e+06	5.8e+06	6.07606e+06	4.19753e+06	4.69247e+06	1.09079e+07	7.96452e+06	8.11124e+06	6.30458e+06	0.511744	0.291663	1.21513	0.281107	insig
XMW0606	C9H18O2	1,3-Dioxolane, 2-butyl-2-ethyl-	Heterocyclic compound	935-49-9	193978	115660	139185	135278	114108	113860	134065	192405	214656	213205	89578.7	132995	0.703796	0.293024	1.20298	0.266617	insig
XMW0729	C11H18	Cyclohexane, 2-ethenyl-1,1-dimethyl-3-methylene-	Hydrocarbons	95452-08-7	160332	178541	131273	113855	139510	138018	132641	163478	234960	1.57164e+06	206269	176681	0.925511	0.295954	2.88518	1.52866	insig
XMW0791	C7H7NO3	Phenol, 4-methyl-2-nitro-	Phenol	119-33-5	787557	574510	553637	896427	561473	461249	503106	485808	635379	628335	474277	610701	0.692476	0.302365	0.870335	-0.200357	insig
NMW0052	C10H14O	2-Methyl-6-methyleneocta-2,7-dien-4-one	Terpenoids	539-70-8	1.02039e+06	1.01833e+06	909895	557768	982304	921698	971435	966388	1.08084e+06	1.08652e+06	707671	1.26939e+06	0.594385	0.307927	1.12418	0.168875	insig
KMW0226	C10H16	Limonene	Terpenoids	138-86-3	26035.9	22353.4	17753.7	24317.8	15001.3	19212.9	21915.4	28993.2	41771.6	465755	38319.4	19422.5	0.971133	0.311057	4.94226	2.30517	insig
XMW0517	C6H8S	Thiophene, 3-ethyl-	Heterocyclic compound	1795-01-3	4.58909e+06	4.04039e+06	4.37969e+06	4.64143e+06	3.87871e+06	3.98749e+06	5.17381e+06	4.50004e+06	4.47237e+06	4.67161e+06	3.72858e+06	4.46162e+06	0.566785	0.312239	1.05844	0.0819403	insig
D188	C5H5N3O	Pyrazinamide	Heterocyclic compound	98-96-4	2.34594e+06	1.69484e+06	1.64189e+06	2.73365e+06	1.61548e+06	1.46308e+06	1.40043e+06	1.36867e+06	1.94603e+06	2.00277e+06	1.35638e+06	1.86238e+06	0.692751	0.3134	0.864444	-0.210156	insig
WMW0011	C10H16O	Cyclohexanone, 5-methyl-2-(1-methylethenyl)-	Terpenoids	529-00-0	117790	80378.2	101111	52718.2	95415	99630.6	70666.8	88533.9	111070	237344	86364.8	124354	0.671656	0.319072	1.31312	0.393001	insig
WMW0194	C10H16O	Thujone	Terpenoids	546-80-5	861366	669240	700370	963756	718841	714433	762373	807329	821584	1.00396e+06	729993	893299	0.554308	0.319941	1.08438	0.116876	insig
XMW0127	C10H14	o-Cymene	Terpenoids	527-84-4	45450	35144.2	54032	31054.4	41009.2	45351.8	64901.7	88371	136319	3140792	104012	63485.2	1.16345	0.322662	14.2749	3.83541	up
XMW1138	C10H18O	6-Octen-1-ol, 7-methyl-3-methylene-	Terpenoids	13066-51-8	7.2442e+06	4.72042e+06	4.56208e+06	7.93936e+06	4.24685e+06	3.70758e+06	3.90418e+06	3.64917e+06	5.89704e+06	4.61608e+06	3.65357e+06	5.64739e+06	0.707714	0.335487	0.84414	-0.244445	insig
WMW0051	C13H20O	β-Ionone	Terpenoids	14901-07-6	353421	366099	383393	764536	359955	392759	419256	209994	364434	460257	264735	429619	0.771774	0.338537	0.819909	-0.286463	insig
XMW0037	C10H14	Benzene, 1-ethyl-3,5-dimethyl-	Aromatics	934-74-7	34335.6	22199.1	27133.5	29314.7	19954.5	20280.2	56318.9	49967.9	44902.1	1.65407e+06	25626.5	24491.3	0.979914	0.339912	12.1094	3.59806	insig
D98	C7H8S	Benzene, (methylthio)-	Sulfur compounds	100-68-5	274111	203532	247426	270220	214996	241067	178491	200819	381904	446480	241384	280882	0.441556	0.340294	1.19196	0.25334	insig
D335	C8H12N2	Pyrazine, (2-methylpropyl)-	Heterocyclic compound	29460-92-2	121046	241943	236000	173593	214735	215593	104901	153445	295116	3027998	277191	303706	0.616227	0.340401	3.46024	1.79087	insig
D245	C10H14O	4-Phenyl-2-butanol	Alcohol	2344-70-9	201243	131076	139902	235720	135350	115371	125153	103371	158363	164930	116799	157046	0.677328	0.345323	0.861264	-0.215472	insig
XMW0411	C8H16O	Cyclohexanol, 2,6-dimethyl-	Alcohol	5337-72-4	2.93649e+06	1.85101e+06	1.9232e+06	1.25977e+06	1.43309e+06	1.61154e+06	1.01317e+06	1.19887e+06	4.83734e+06	3.19766e+06	1.96363e+06	2.61078e+06	0.345858	0.349078	1.34556	0.428205	insig
XMW0588	C7H13N3O	1,3,5-Triazaadamantan-7-ol	Heterocyclic compound	130267-10-6	1.32808e+06	906886	785757	1.49823e+06	886098	679862	819833	778232	1.04953e+06	880757	672844	1.0163e+06	0.616664	0.351526	0.857447	-0.221881	insig
KMW0267	C8H8O2	Benzoic acid, methyl ester	Ester	93-58-3	289904	286604	256847	334053	273828	276902	261996	286411	285233	2.22032e+06	283322	326383	0.656629	0.360372	2.13235	1.09244	insig
NMW0034	C10H16O	Fenchone	Terpenoids	1195-79-5	2.30162e+06	2.02943e+06	2.01254e+06	2.5863e+06	2.1612e+06	1.97143e+06	2.0108e+06	2.32133e+06	2.36747e+06	3.91922e+06	1.99331e+06	2.28075e+06	0.622379	0.362629	1.14012	0.189188	insig
KMW0582	C15H24	.beta.-Guaiene	Terpenoids	88-84-6	357417	331473	400457	721929	357898	383955	425729	195317	390248	469708	243669	399126	0.716637	0.362721	0.831841	-0.26562	insig
QWM0006	C9H18O	2-Nonanone	Ketone	821-55-6	290603	194048	195126	124890	160937	183950	101401	113033	429486	407150	204752	256849	0.300955	0.363501	1.31588	0.396024	insig
XMW0013	C10H16	1,7,7-trimethyl-Tricyclo[2.2.1.0(2,6)]heptane	Terpenoids	508-32-7	24980.6	17637.8	27039.2	22159.9	31212	30640.7	33642.7	37887	26299.2	2.0878e+06	9	25224	0.0118617	0.364555	14.3871	3.8467	insig
XMW0168	C8H12S	3-Butylthiophene	Heterocyclic compound	34722-01-5	2.40876e+06	1.94971e+06	1.92109e+06	2.62745e+06	2.00894e+06	1.944e+06	2.05889e+06	2.23259e+06	2.3281e+06	2.97037e+06	1.98909e+06	2.33626e+06	0.545645	0.371541	1.08206	0.113786	insig
XMW0441	C2H2ClN3	1H-1,2,4-Triazole, 3-chloro-	Heterocyclic compound	6818-99-1	1.66902e+06	1.10757e+06	1.14078e+06	1.83726e+06	1.15456e+06	958151	954054	904980	1.35186e+06	1.4094e+06	926296	1.34637e+06	0.631032	0.378188	0.876148	-0.190753	insig
KMW0429	C11H18O2	Isobornyl formate	Ester	1200-67-5	2.1354e+07	1.48244e+07	1.45062e+07	2.49321e+07	1.38908e+07	1.24398e+07	1.24233e+07	1.23469e+07	1.73651e+07	1.75593e+07	1.23041e+07	1.70662e+07	0.616132	0.381217	0.873635	-0.194897	insig
KMW0230	C8H14O	3-Octen-2-one	Ketone	1669-44-9	2.81917e+06	2.85648e+06	2.60645e+06	2.30734e+06	2.34158e+06	2.42491e+06	1.3555e+06	1.9023e+06	4.05648e+06	3.29931e+06	3.86161e+06	3.51024e+06	0.11833	0.382889	1.17124	0.228034	insig
XMW1324	C10H10O	BenzeneacetAldehyde, .alpha.-ethylidene-	Aldehyde	4411-89-6	13884.1	20721.5	11374.2	11395.4	10993	10525	10743.4	8290.52	18064.8	37430	12329.9	17816.6	0.393024	0.382907	1.32679	0.407945	insig
XMW0801	C12H18	Cyclohexene, 3,4-diethenyl-1,6-dimethyl-	Hydrocarbons	61142-14-1	256518	256013	263460	148112	249983	255077	244457	256557	294032	272854	167441	376895	0.444963	0.383998	1.1281	0.173892	insig
KMW0417	C10H16O	2-Cyclohexen-1-ol, 2-methyl-5-(1-methylethenyl)-, cis-	Terpenoids	1197-06-4	5.24442e+07	3.6617e+07	3.58644e+07	6.13497e+07	3.42214e+07	3.0656e+07	3.08045e+07	3.04989e+07	4.29083e+07	4.36395e+07	3.07272e+07	4.18117e+07	0.602059	0.392261	0.877514	-0.188506	insig
KMW0386	C10H16O	cis-Dihydrocarvone	Terpenoids	3792-53-8	1.00133e+06	723465	648212	1.02612e+06	615864	567954	534280	534757	929838	656972	531711	822207	0.671506	0.395843	0.874932	-0.192757	insig
D191	C10H14O2	2-Hexanoylfuran	Heterocyclic compound	14360-50-0	2.80124e+07	1.95243e+07	1.94009e+07	3.30137e+07	1.84578e+07	1.63802e+07	1.63239e+07	1.64534e+07	2.30923e+07	2.34745e+07	1.64622e+07	2.25495e+07	0.599692	0.396248	0.87808	-0.187575	insig
KMW0426	C7H5N	Benzonitrile	Nitrogen compounds	100-47-0	130533	113011	114724	104434	115391	99077	104451	113762	133723	265832	110047	94609	0.640172	0.403293	1.2145	0.280365	insig
XMW1401	C11H20O2	n-Valeric acid cis-3-hexenyl ester	Ester	35852-46-1	6.04041e+06	4.27822e+06	4.26026e+06	6.92212e+06	4.14854e+06	3.71471e+06	3.6617e+06	3.57371e+06	5.14547e+06	5.26522e+06	3.51762e+06	4.93974e+06	0.588764	0.408384	0.888953	-0.16982	insig
WMW0222	C12H24	1-Dodecene	Hydrocarbons	112-41-4	1.65229e+06	1.15156e+06	1.10744e+06	1.86799e+06	1.0968e+06	914782	1.00169e+06	998444	1.44551e+06	1.15266e+06	939485	1.34214e+06	0.601146	0.40912	0.883076	-0.179391	insig
XMW0835	C12H18	Benzene, 1-methyl-2-(1-ethylpropyl)-	Aromatics	54410-74-1	299352	220759	230877	326142	219684	185226	195734	168159	260600	297670	174278	228749	0.577044	0.409284	0.894165	-0.161386	insig
XMW0735	C10H12O	Benzenemethanol, .alpha.-2-propenyl-	Alcohol	936-58-3	1.25026e+07	8.86676e+06	8.59915e+06	1.47795e+07	8.27215e+06	7.40412e+06	7.4284e+06	7.47199e+06	1.04382e+07	1.04654e+07	7.3946e+06	1.0169e+07	0.583369	0.410742	0.883213	-0.179166	insig
XMW1439	C9H11NO2	Benzene, (1-nitropropyl)-	Aromatics	5279-14-1	220263	176981	171181	128412	172403	163202	111195	134147	309172	239156	177499	232080	0.292604	0.410988	1.16544	0.220876	insig
KMW0258	C7H8O2	2-methoxy-Phenol	Phenol	90-05-1	600128	540151	574565	354382	465296	477790	255773	370735	916039	744650	639715	639690	0.20693	0.413843	1.18401	0.243678	insig
XMW0762	C2H5N3O2	Imidodicarbonic diamide	Nitrogen compounds	108-19-0	1.83573e+06	1.25583e+06	1.25171e+06	2.16868e+06	1.18573e+06	1.02399e+06	1.05525e+06	1.03983e+06	1.49334e+06	1.50475e+06	1.08502e+06	1.47839e+06	0.586712	0.415463	0.877879	-0.187907	insig
XMW0670	C4H5N3	Acetonitrile, 2,2'-iminobis-	Nitrogen compounds	628-87-5	4.00814e+06	3.43949e+06	3.34718e+06	4.8442e+06	3.62681e+06	3.38934e+06	3.59894e+06	3.93138e+06	3.87461e+06	6.70502e+06	3.33079e+06	4.08574e+06	0.525133	0.416443	1.12674	0.172155	insig
D197	C10H16O	3-Oxatricyclo[4.1.1.0(2,4)]octane, 2,7,7-trimethyl-	Terpenoids	1686-14-2	2.16782e+06	1.84387e+06	1.79372e+06	2.36006e+06	1.86648e+06	1.74401e+06	1.84042e+06	1.94868e+06	2.09586e+06	3.05563e+06	1.78709e+06	2.15811e+06	0.481481	0.416742	1.09425	0.129937	insig
XMW0223	C7H9NO2	1H-Pyrrole-2,5-dione, 3-ethyl-4-methyl-	Heterocyclic compound	20189-42-8	2.98408e+06	2.0628e+06	2.0304e+06	3.47294e+06	1.95762e+06	1.71455e+06	1.71534e+06	1.72328e+06	2.48533e+06	2.50531e+06	1.7187e+06	2.39375e+06	0.574228	0.418289	0.88183	-0.181428	insig
NMW0033	C5H5NO	2(1H)-Pyridinone	Heterocyclic compound	142-08-5	7.10931e+06	6.23864e+06	6.18273e+06	7.8748e+06	6.33654e+06	6.07925e+06	6.14336e+06	6.71717e+06	7.53314e+06	8.11585e+06	6.27656e+06	7.18016e+06	0.429502	0.42008	1.05386	0.0756898	insig
KMW0531	C9H16O	3,6-Nonadien-1-ol, (E,Z)-	Alcohol	56805-23-3	341794	341410	317054	210366	339433	340630	330322	313717	395110	360901	233668	437852	0.442071	0.421925	1.09567	0.131814	insig
XMW0238	C13H28	Undecane, 4,4-dimethyl-	Hydrocarbons	17312-68-4	4.71601e+06	3.2206e+06	3.32855e+06	4.99758e+06	3.04441e+06	2.78252e+06	2.65839e+06	2.6034e+06	4.13303e+06	3.95807e+06	2.60316e+06	3.74906e+06	0.575068	0.432835	0.89205	-0.164804	insig
KMW0435	C10H18O	2-Decenal, (Z)-	Aldehyde	2497-25-8	1.87243e+06	1.29374e+06	1.33641e+06	1.97706e+06	1.24797e+06	1.25091e+06	1.07383e+06	1.07716e+06	1.60492e+06	1.72775e+06	1.07375e+06	1.51911e+06	0.562703	0.43499	0.899537	-0.152746	insig
NMW0035	C8H11N	BenzenAmine, N,N-dimethyl-	Amine	121-69-7	118674	87607	88961	113228	91986.6	80607	94037	87608	85087	400620	76064	101198	0.460436	0.439581	1.45356	0.539595	insig
NMW0101	C10H16O2	Ascaridole	Terpenoids	512-85-6	527217	374854	382611	608731	359834	332113	330700	320393	460978	463241	287403	455886	0.556553	0.448728	0.896819	-0.157111	insig
KMW0432	C10H16O	2,6-Octadienal, 3,7-dimethyl-, (Z)-	Terpenoids	106-26-3	1.92453e+06	1.30933e+06	1.306e+06	2.10078e+06	1.30146e+06	1.24085e+06	1.17422e+06	1.10639e+06	1.67736e+06	1.67694e+06	1.08292e+06	1.55085e+06	0.536822	0.451371	0.90044	-0.151298	insig
WMW0082	C11H20	1,10-Undecadiene	Hydrocarbons	13688-67-0	2.6988e+06	2.31052e+06	2.23285e+06	2.97145e+06	2.30423e+06	2.18689e+06	2.27582e+06	2.43856e+06	2.66416e+06	3.55419e+06	2.26281e+06	2.61659e+06	0.447793	0.451509	1.07531	0.104749	insig
D407	C10H18O	7-Octen-4-ol, 2-methyl-6-methylene-, (S)-	Terpenoids	35628-05-8	1.26431e+06	1.00496e+06	1.01181e+06	1.43155e+06	1.06178e+06	1.01854e+06	1.08885e+06	1.22343e+06	1.16054e+06	1.69792e+06	988640	1.21623e+06	0.493424	0.451858	1.08577	0.118722	insig
XMW0412	C8H10O2	3-Acetyl-2,5-dimethyl furan	Heterocyclic compound	10599-70-9	644426	545584	512746	724698	554637	525562	565902	586656	620837	789758	541635	633386	0.441219	0.455366	1.06572	0.0918275	insig
KMW0260	C7H10O2	2-Cyclopenten-1-one, 2-hydroxy-3,4-dimethyl-	Ketone	21835-00-7	22326.4	33082.3	35426.6	25453.8	50903.9	31028.8	58345.8	41216.6	29026.9	45085.9	18448.1	38394	0.464013	0.456442	1.16293	0.217758	insig
D384	C4H8S3	TriSulfur compounds, methyl 2-propenyl	Sulfur compounds	34135-85-8	25157.4	15235.6	19579.5	14253.8	17598.9	16569.9	15328.2	15151.9	20094.3	36483.7	19253.9	19022	0.489002	0.458942	1.15627	0.209481	insig
XMW1219	C9H16O2	2-Butenoic acid, 2-methyl-, 2-methylpropyl ester, (E)-	Ester	61692-84-0	4.96585e+06	4.01615e+06	3.88125e+06	5.23387e+06	3.99942e+06	3.82644e+06	3.98086e+06	4.27329e+06	4.89311e+06	5.66556e+06	4.00099e+06	4.79361e+06	0.399244	0.459338	1.06498	0.0908239	insig
XMW0987	C15H22	Eudesma-2,4,11-triene	Terpenoids	82462-31-5	186460	190793	197900	395763	197150	198077	222483	107121	200776	270044	134480	236693	0.645486	0.461814	0.857595	-0.221631	insig
D355	C10H15N	2,6-Octadienenitrile, 3,7-dimethyl-, (Z)-	Nitrogen compounds	31983-27-4	2.87316e+06	1.95036e+06	1.90142e+06	3.22059e+06	1.8677e+06	1.66688e+06	1.71127e+06	1.6482e+06	2.3567e+06	2.43595e+06	1.65613e+06	2.27366e+06	0.517781	0.462774	0.896276	-0.157985	insig
w01	C8H16O	Cyclooctyl Alcohol	Alcohol	696-71-9	384450	369129	334571	218986	345495	341929	351243	333971	383158	383115	245415	475448	0.398529	0.465059	1.08914	0.123185	insig
KMW0280	C8H12O	3,5-Octadien-2-one	Ketone	38284-27-4	6.92123e+06	6.07206e+06	6.20265e+06	3.9295e+06	5.31898e+06	5.45937e+06	3.07633e+06	4.16149e+06	9.49897e+06	8.35757e+06	6.76928e+06	7.02565e+06	0.192386	0.469166	1.14705	0.197926	insig
XMW0544	C15H24	Azulene, 1,2,3,3a,4,5,6,7-octahydro-1,4-dimethyl-7-(1-methylethenyl)-, [1R-(1.alpha.,3a.beta.,4.alpha.,7.beta.)]-	Terpenoids	22567-17-5	333677	308729	393633	712833	370956	352397	385323	200846	382485	503299	224416	423926	0.614174	0.469856	0.857647	-0.221545	insig
KMW0251	C9H16O	5-Heptenal, 2,6-dimethyl-	Aldehyde	106-72-9	3.70949e+06	2.95477e+06	2.77445e+06	2.31388e+06	2.66267e+06	2.72882e+06	1.6474e+06	2.51953e+06	5.61025e+06	3.70189e+06	3.00385e+06	3.27569e+06	0.268944	0.478461	1.1525	0.204771	insig
KMW0247	C10H16	.beta.-Phellandrene	Terpenoids	555-10-2	2.18715e+06	2.12812e+06	2.09203e+06	3.03653e+06	1.8592e+06	1.85043e+06	856628	1.73109e+06	1.50492e+06	2.60663e+06	2.89729e+06	1.98808e+06	0.618775	0.479024	0.88073	-0.183228	insig
XMW0404	C6H4O3	2,5-FurandicarboxAldehyde	Aldehyde	823-82-5	2.99576e+06	2.7675e+06	2.76062e+06	2.20488e+06	2.33993e+06	2.55427e+06	1.46792e+06	1.97735e+06	4.0926e+06	3.49816e+06	3.46595e+06	3.04402e+06	0.130636	0.481392	1.12309	0.167472	insig
KMW0217	C10H16	D-Limonene	Terpenoids	5989-27-5	256267	236643	215874	349420	214213	195879	104177	134776	217497	299111	305509	229336	0.668082	0.484604	0.878847	-0.186316	insig
XMW0443	C10H18O2	(E)-2,6-Dimethylocta-3,7-diene-2,6-diol	Alcohol	51276-34-7	201027	150425	147847	181877	157869	113970	114513	131508	182538	117553	134181	192977	0.659917	0.487915	0.916325	-0.126069	insig
KMW0589	C15H24	Humulene	Terpenoids	6753-98-6	34855.8	39131.7	45812.1	78674.5	53909.2	37100.3	79568	42236.2	51659.5	100014	26332	45779	0.344238	0.489797	1.19381	0.255575	insig
D416	C10H14O3	Furfuryl pentanoate	Ester	36701-01-6	4.13972e+06	2.93124e+06	2.92546e+06	4.21395e+06	2.85317e+06	2.71374e+06	2.52134e+06	2.35269e+06	3.93851e+06	3.59085e+06	2.26601e+06	3.3919e+06	0.523367	0.49662	0.913235	-0.130942	insig
XMW0189	C10H16O	3-Cyclohexene-1-acetAldehyde, .alpha.,4-dimethyl-	Aldehyde	29548-14-9	68719.4	52633	62986.2	36789.1	38879.5	46931.7	24352.2	27122	122759	78246.1	58269.6	63621.8	0.066683	0.501029	1.21969	0.286514	insig
w41	C8H14O	3-Octen-2-one, (E)-	Ketone	18402-82-9	4.8378e+06	4.27225e+06	4.44154e+06	4.29676e+06	3.97707e+06	3.6327e+06	2.40793e+06	3.18301e+06	5.9581e+06	5.1547e+06	5.91049e+06	5.55639e+06	0.00736553	0.509238	1.10655	0.146065	insig
XMW1460	C10H10O	3-Buten-2-one, 4-phenyl-	Ketone	122-57-6	36543.6	26226.4	16311.9	35803.9	25937.4	23305	20783.5	25253.7	24048.8	30314.8	19964.7	29221.1	0.285507	0.519671	0.9114	-0.133844	insig
XMW1195	C6H11NO3	Butanoic acid, 3-methyl-3-nitroso-, methyl ester	Ester	49680-44-6	1.39048e+06	1.6029e+06	1.31845e+06	1.7051e+06	1.34868e+06	1.38295e+06	1.36772e+06	1.46772e+06	1.40326e+06	1.41883e+06	1.77093e+06	1.68892e+06	0.0969903	0.527868	1.04216	0.0595749	insig
D332	C9H15N	2-Nonenenitrile	Nitrogen compounds	29127-83-1	151095	101176	98667.2	161659	110542	90095.9	94782.5	74901	136428	140723	95160.4	108181	0.464193	0.529586	0.911587	-0.133548	insig
XMW0789	C11H22O2	2-Nonanol, acetate	Ester	14936-66-4	1.51091e+06	1.02781e+06	1.03006e+06	1.70685e+06	1.05409e+06	962001	974835	917196	1.31363e+06	1.34557e+06	875760	1.26025e+06	0.453317	0.531539	0.9171	-0.124849	insig
XMW0532	C6H10N4	1H-Pyrazole-1-carboximidamide, 3,5-dimethyl-	Heterocyclic compound	22906-75-8	1.35717e+07	1.15233e+07	1.06956e+07	1.56633e+07	1.19846e+07	1.13877e+07	1.38569e+07	1.28647e+07	1.28993e+07	1.35541e+07	1.12936e+07	1.36369e+07	0.347102	0.535588	1.04383	0.0618825	insig
KMW0345	C9H14O	2,6-Nonadienal, (E,Z)-	Aldehyde	557-48-2	393461	389662	379123	237706	400461	377667	370567	364971	438092	397526	281149	466301	0.391926	0.536627	1.06452	0.0901993	insig
XMW0186	C8H12O	3,5-Octadien-2-one, (E,E)-	Ketone	30086-02-3	11221478	10708720	10405270	8860863	8906450	9668655	5753175	7795087	14474120	12747810	13017297	11628706	0.0729075	0.538082	1.09444	0.130192	insig
XMW0644	C6H10N2	1H-Imidazole, 2-propyl-	Heterocyclic compound	50995-95-4	4.16014e+06	3.54841e+06	3.42748e+06	4.70675e+06	3.59856e+06	3.43158e+06	3.61459e+06	3.87595e+06	4.04583e+06	4.62066e+06	3.52094e+06	4.19744e+06	0.321771	0.546981	1.04383	0.0618853	insig
XMW0255	C9H10O	BenzAldehyde, 2,4-dimethyl-	Aldehyde	15764-16-6	14831.6	14890.3	12767.4	11547	17498.1	13333.8	9843.98	14632.3	15686	46046.9	11713.3	9277.14	0.400226	0.54775	1.26313	0.337004	insig
XMW0522	C8H11N	Pyridine, 3-propyl-	Heterocyclic compound	4673-31-8	88423	80542	73865	47015.2	66503	90922	58132	54719	123900	100508	56034	105974	0.232013	0.556946	1.11625	0.158665	insig
XMW1465	C10H16O2	7-Oxabicyclo[4.1.0]heptan-2-one, 6-methyl-3-(1-methylethyl)-	Ketone	5286-38-4	178328	137179	110266	82113	123332	101764	100803	129656	183714	161663	88114	142167	0.439834	0.557064	1.09978	0.137211	insig
QWM0003	C10H16O	2H-Pyran, 3,6-dihydro-4-methyl-2-(2-methyl-1-propenyl)-	Terpenoids	1786-08-9	136635	146857	147069	83496	135903	130697	140234	120466	165223	122107	104708	182690	0.244645	0.569917	1.07016	0.0978252	insig
XMW0640	C15H24	Panaxene	Terpenoids	871660-95-6	321770	272659	252075	164495	237252	230682	150930	191213	448590	314160	257152	283755	0.201094	0.576424	1.11283	0.154231	insig
XMW0289	C7H8O2	2-Acetyl-5-methylfuran	Heterocyclic compound	1193-79-9	7.59347e+06	6.85735e+06	6.45842e+06	9.66833e+06	5.95629e+06	6.15876e+06	3.44427e+06	5.80491e+06	5.49238e+06	7.13027e+06	9.78585e+06	7.42086e+06	0.590509	0.577025	0.915346	-0.12761	insig
KMW0486	C11H18N2	Pyrazine, 2,5-dimethyl-3-(3-methylbutyl)-	Heterocyclic compound	18433-98-2	81299.1	62097	64877	55505.2	71794	70416	58342.2	57914	115281	69588	63861	74493	0.275895	0.577348	1.08249	0.114358	insig
WMW0062	C9H18O	3-Nonen-1-ol, (Z)-	Alcohol	10340-23-5	690769	717039	642761	422634	696509	650046	662753	620671	736970	692283	474079	856462	0.300855	0.597238	1.0585	0.0820229	insig
NMW0038	C8H10O	Benzenemethanol, 4-methyl-	Alcohol	589-18-4	762645	675802	662893	951939	734056	659803	709931	820960	821826	767627	653208	854869	0.248083	0.59813	1.04076	0.0576428	insig
XMW0953	C11H14O2	Phenylacetic acid propyl ester	Ester	4606-15-9	248794	188947	192590	118300	163441	194097	121004	127771	340456	246629	190401	201902	0.200633	0.604459	1.11028	0.150929	insig
WMW0086	C5H12S2	DiSulfur compounds, ethyl 1-methylethyl	Sulfur compounds	53966-36-2	38587	33356	38862	25957	37668	32227	24869.3	17936.5	46409	41738	24232	35265	0.478244	0.605202	0.921575	-0.117827	insig
XMW0637	C7H12O	Cyclobutanone, 2,2,3-trimethyl-	Ketone	1449-49-6	335765	405948	382172	297999	333873	370541	212608	273876	436009	366261	691497	375018	0.000219812	0.606067	1.10768	0.147547	insig
KMW0489	C10H14O	1-Cyclohexene-1-carboxAldehyde, 4-(1-methylethenyl)-, (S)-	Aldehyde	18031-40-8	191239	105223	125339	92613.4	93994	67086	49083	74456	227408	126766	121129	174990	0.00767574	0.619799	1.14558	0.196077	insig
D204	C13H26O2	Pentyl octanoate	Ester	638-25-5	38436.1	37636	48300.1	107186	44166.5	44320.8	55573.2	34065.4	49386.4	49716	41396.5	54149.3	0.398103	0.619871	0.88827	-0.170929	insig
XMW0926	C10H12O	Ethanone, 1-(2,4-dimethylphenyl)-	Ketone	89-74-7	102326	81156.5	58367.5	114104	78351.9	68865.5	61726.8	63309.5	91918.6	163527	80518.2	95653.4	0.177661	0.624134	1.10629	0.145731	insig
XMW0420	C13H28	Undecane, 2,9-dimethyl-	Hydrocarbons	17301-26-7	1.19925e+06	831731	821380	1.25703e+06	774331	677264	785508	698689	1.0281e+06	1074488	623161	974545	0.366741	0.625411	0.932297	-0.101138	insig
KMW0243	C8H14O	(E)-2-Octenal	Aldehyde	2548-87-0	805608	755521	665138	634909	666651	657209	542751	610995	1.09201e+06	715686	692347	783037	0.129199	0.630663	1.06016	0.0842871	insig
XMW0740	C7H7N3	3-Methyl-pyrrolo(2,3-b)pyrazine	Heterocyclic compound	20321-99-7	29110.3	18832	23144.9	44281.7	28279.9	24193.2	22613.5	21369.7	24961.2	35792.2	20812.5	29443.5	0.325779	0.631562	0.923443	-0.114906	insig
KMW0433	C9H10O	Phenol, 4-(2-propenyl)-	Aromatics	501-92-8	243438	189880	168744	266665	145039	159958	147394	139398	225668	229853	156401	199462	0.385099	0.637353	0.935634	-0.0959836	insig
XMW0682	C12H16O	Benzenemethanol, .alpha.-methyl-.alpha.-(1-methyl-2-propenyl)-	Alcohol	61967-11-1	320564	264893	276185	174473	251239	251867	154797	201854	454684	322567	254201	286551	0.146973	0.645431	1.08799	0.121664	insig
D94	C7H8S	Benzenemethanethiol	Sulfur compounds	100-53-8	184403	151487	161187	90511.4	127760	124543	54208.9	72052.4	224116	123096	132398	155809	0.522345	0.657775	0.90688	-0.141016	insig
KMW0434	C10H16O	2,6,6-trimethyl-1-Cyclohexene-1-carboxaldehyde	Terpenoids	432-25-7	238856	192481	197900	105431	154655	150834	97709.7	96165.9	370190	199953	168410	229443	0.0219714	0.670321	1.11702	0.159649	insig
XMW0650	C5H8O	2-Butenal, 3-methyl-	Aldehyde	107-86-8	115927	122322	123745	95668.4	114588	149429	84320.9	73688.2	133997	130546	124215	139865	0.434178	0.676413	0.951439	-0.0718167	insig
XMW0436	C10H18O	2H-Pyran, 2-ethenyltetrahydro-2,6,6-trimethyl-	Heterocyclic compound	7392-19-0	438128	373111	368495	272323	378057	401763	279309	271552	624865	479086	284936	452274	0.103202	0.685627	1.07175	0.0999741	insig
XMW1429	C4H7N3O	1-(2-Hydroxyethyl)-1,2,4-triazole	Heterocyclic compound	3273-14-1	1.43479e+06	1.22897e+06	1.18852e+06	1.61494e+06	1.22565e+06	1.13683e+06	1.2224e+06	1.26966e+06	1.43818e+06	1.49217e+06	1.22076e+06	1.40179e+06	0.166017	0.696034	1.02749	0.0391291	insig
XMW1332	C8H14O2	2,2'-Bifuran, octahydro-	Heterocyclic compound	1592-33-2	1.82546e+07	1.04226e+07	1.00575e+07	5.30203e+06	7.03322e+06	8.42081e+06	3.45826e+06	3.4625e+06	2.59631e+07	1.40685e+07	8.49374e+06	1.34829e+07	0.125999	0.698804	1.15865	0.212448	insig
KMW0407	C9H14O	2,4-Nonadienal, (E,E)-	Aldehyde	5910-87-2	4.63759e+06	3.59544e+06	3.76786e+06	2.29168e+06	2.92431e+06	2.97239e+06	1.47024e+06	2.07846e+06	7.01834e+06	4.05074e+06	3.27178e+06	4.38464e+06	0.0797495	0.702157	1.10327	0.141786	insig
XMW0287	C11H14O2	Benzoic acid, 2-methylpropyl ester	Ester	120-50-3	37069	41023.6	46317	18377	31226	30597	10430	19880	55429.2	26722	34408	40421	0.454993	0.713858	0.915354	-0.127598	insig
XMW0213	C11H22O2	Isopentyl hexanoate	Ester	2198-61-0	2455685	1692427	1749580	2598875	1654900	1555679	1591477	1463719	2.33084e+06	2325723	1337923	2075244	0.321149	0.715728	0.950268	-0.0735938	insig
XMW1308	C10H17F3O2	1-Octyl trifluoroacetate	Ester	2561-21-9	386585	334813	334052	267770	252413	284254	245985	281009	409090	307120	355880	330866	0.108359	0.716649	1.03767	0.053347	insig
D219	C8H8O2	BenzAldehyde, 4-methoxy-	Aldehyde	123-11-5	541288	391368	398165	637194	371865	336767	405183	407571	457635	463060	335363	488628	0.265498	0.717629	0.955464	-0.0657263	insig
D298	C10H18O	3,6-Heptadien-2-ol, 2,5,5-trimethyl-, (E)-	Alcohol	26127-98-0	423912	367462	369822	266342	373625	393581	277374	237913	621590	464379	285295	453996	0.0196243	0.718102	1.06643	0.0927931	insig
XMW1240	C11H22O2	Hexanoic acid, 2-methylbutyl ester	Ester	2601-13-0	1.89889e+06	1.28689e+06	1.2645e+06	1713801	1.22628e+06	1.20852e+06	1074556	936092	1.91651e+06	1.75831e+06	913146	1.51998e+06	0.375115	0.719101	0.944146	-0.0829186	insig
XMW0881	C6H10O2	2-Butenoic acid, 3-methyl-, methyl ester	Ester	924-50-5	1.19062e+06	1.4256e+06	1.29514e+06	1.12157e+06	1.09903e+06	1.23858e+06	769555	932033	1.54033e+06	1.23945e+06	2.03018e+06	1.28223e+06	0.109402	0.724028	1.05742	0.0805474	insig
KMW0615	C9H16O2	2(3H)-Furanone, 5-butyldihydro-4-methyl-, cis-	Heterocyclic compound	55013-32-6	227017	135706	115887	66186.6	139761	119192	38153.7	28479.9	250360	167812	62121.9	168013	0.551441	0.735719	0.889508	-0.168921	insig
XMW0456	C12H20O	5,8-Decadien-2-one, 5,9-dimethyl-, (E)-	Ketone	130876-99-2	76464.3	58321	62544.3	48975	58820.7	54894	41173	43163	108445	77421.3	50032.3	63397	0.0399404	0.73588	1.06559	0.0916458	insig
XMW0119	C9H16O	Cyclopentanone, 2-methyl-3-(1-methylethyl)-	Ketone	54549-81-4	203437	170630	182228	350669	157098	140279	68281.8	106306	164068	314847	263141	185995	0.482674	0.737655	0.915553	-0.127284	insig
XMW0968	C10H14O	4,7,7-Trimethylbicyclo[4.1.0]hept-3-en-2-one	Ketone	81800-50-2	78693.7	55240.6	67958.1	50349.5	57339.7	48912.5	42260.2	46904.8	83522.8	81452.2	51084.6	71108.5	0.0578161	0.743364	1.04976	0.0700611	insig
KMW0441	C10H12O2	Benzeneacetic acid, ethyl ester	Ester	101-97-3	485763	337667	345022	542732	337482	308223	318745	293180	461544	470973	292920	415694	0.296258	0.747026	0.955945	-0.0650011	insig
WMW0087	C9H18O2	Butanoic Acid, 3-methylbutyl ester	Ester	106-27-4	3.86105e+06	2.50459e+06	2.39942e+06	1.29741e+06	1.31597e+06	1.89308e+06	848364	724243	3.58199e+06	2.35995e+06	2.16343e+06	2.46005e+06	0.415609	0.755045	0.914593	-0.128799	insig
WMW0120	C9H19I	Nonane, 1-iodo-	Halogenated hydrocarbons	4282-42-2	67999.1	36481.7	39171.5	21790.8	31213.3	38639	26466.4	25084.2	69304.4	58767.4	21736.4	53894.6	0.0994104	0.758421	1.08482	0.117457	insig
w43	C6H10O2	2-Oxepanone	Ester	502-44-3	323214	259396	310009	260855	235822	242602	142480	228820	305879	244186	322569	325760	0.455338	0.759261	0.961883	-0.0560662	insig
XMW0658	C7H12O2	2-Heptenoic Acid	Acid	18999-28-5	2.3131e+06	1.44857e+06	1.44635e+06	838681	1.0574e+06	1.22559e+06	529618	574485	3.06688e+06	1.90071e+06	1.30373e+06	1.77759e+06	0.154675	0.763816	1.09884	0.135986	insig
NMW0129	C12H20O2	Cyclohexanol, 1-methyl-4-(1-methylethenyl)-, acetate	Ester	10198-23-9	131123	111475	100571	77080.3	106433	92078.4	62301.9	73455.1	183914	118770	97588.1	117716	0.0243103	0.770244	1.05654	0.0793452	insig
D442	C9H16O2	2(3H)-Furanone, 5-butyldihydro-4-methyl-	Heterocyclic compound	39212-23-2	22914	15259.2	18311	15424	10673	23787	17553.4	17499.7	27359	18119	6716	13112.8	0.0705612	0.777323	0.943514	-0.0838845	insig
NMW0087	C10H16O2	2-Oxabicyclo[2.2.2]octan-6-one, 1,3,3-trimethyl-	Terpenoids	107598-08-3	462901	339838	345048	214783	284461	246869	144503	165882	667194	383566	269310	414320	0.158756	0.780915	1.07966	0.110583	insig
D321	C6H8N2O	Pyrazine, 2-methoxy-3-methyl-	Heterocyclic compound	2847-30-5	144842	178873	134718	117753	143895	164291	136486	166088	112208	158786	135600	201534	0.103685	0.78233	1.02977	0.0423253	insig
XMW1227	C9H14O2	(E)-2-Methylbut-2-en-1-yl methacrylate	Ester	88142-95-4	1.68736e+06	1.0364e+06	993018	537445	748777	880313	371524	361388	2.26798e+06	1.30555e+06	840630	1.29746e+06	0.17794	0.786838	1.09539	0.131446	insig
KMW0493	C9H10O2	2-Methoxy-4-vinylphenol	Aromatics	7786-61-0	24130.2	19076	17741.8	15799.3	18088	20760	7137	21117	28370	19109	17028.3	17736	0.224613	0.788608	0.955898	-0.0650711	insig
D81	C9H12O3	2-Furanpropanoic acid, ethyl ester	Heterocyclic compound	10031-90-0	1.03722e+06	779817	774143	716354	626635	633918	449184	519205	1.09484e+06	774375	655615	884303	0.39733	0.790098	0.958283	-0.0614769	insig
XMW0309	C8H15NO	Piperidin-3-one, 2,2,5-methyl-	Heterocyclic compound	103634-57-7	1.23885e+06	820374	880231	1.09075e+06	833512	756638	793314	663466	1.21454e+06	1.19142e+06	586758	954822	0.270054	0.792037	0.96156	-0.0565511	insig
XMW0201	C6H10O	4-Hexen-3-one	Ketone	2497-21-4	1.25461e+06	1.41598e+06	1.33717e+06	1.17166e+06	1.09782e+06	1.33529e+06	801774	930144	1.58617e+06	1.26445e+06	2.04277e+06	1.2906e+06	0.166115	0.799932	1.03985	0.0563785	insig
KMW0164	C8H16O2	Pentanoic acid, 4-methyl-, ethyl ester	Ester	25415-67-2	139124	118808	80606.2	84560.2	165277	161052	102295	80138.7	140812	192474	77288.2	197685	0.0664306	0.802612	1.05506	0.0773285	insig
NMW0074	C10H16O	Bicyclo[3.1.1]hept-2-ene-2-methanol, 6,6-dimethyl-	Terpenoids	515-00-4	229891	172611	146581	216804	144546	146728	107590	170229	214167	165584	150634	215100	0.291963	0.809375	0.967974	-0.0469594	insig
XMW1356	C16H34	Dodecane, 2-methyl-6-propyl-	Hydrocarbons	55045-08-4	49659.7	53272	73800.2	154305	77039.9	81047.6	121249	75178.8	85351.5	115158	46668.8	73666.7	0.229581	0.812665	1.05755	0.0807229	insig
XMW1448	C10H16O	3,6-Dimethyl-2,3,3a,4,5,7a-hexahydrobenzofuran	Heterocyclic compound	70786-44-6	32709.2	20872.8	25713.9	26769.5	19189.6	19663.9	14027.1	15728.3	33310.4	23304.8	24408.7	28852.3	0.424645	0.817712	0.963515	-0.0536212	insig
XMW0036	C10H16O2	1,3-Cyclopentanedione, 4-(3-methylbutyl)-	Ketone	939-86-6	517265	285968	265165	138681	271943	295626	105079	77335.3	558153	391251	135453	381550	0.43159	0.829649	0.929098	-0.106098	insig
KMW0323	C7H8O	Benzyl Alcohol	Alcohol	100-51-6	2.88659e+06	2.93426e+06	3.02023e+06	4.02011e+06	2.86142e+06	2.85197e+06	1.57607e+06	2.61005e+06	2.70513e+06	3.51496e+06	4.51526e+06	3.09761e+06	0.393944	0.840273	0.970093	-0.0438049	insig
XMW0492	C6H9NO2	2,5-Pyrrolidinedione, 1-ethyl-	Heterocyclic compound	2314-78-5	257468	164870	179977	298018	155523	154133	198376	231992	222677	223010	153255	213666	0.196085	0.847327	1.02726	0.0388036	insig
XMW0909	C10H14O	2,6,6-Trimethylbicyclo[3.2.0]hept-2-en-7-one	Ketone	4613-37-0	882495	765600	843376	1.2796e+06	845594	878351	809570	892086	1.177e+06	740360	779935	980004	0.255091	0.850255	0.978879	-0.0307968	insig
WMW0092	C9H21N	1-OctanAmine,N-methyl-	Amine	2439-54-5	375358	240232	280819	160930	178583	259643	90508.5	96074	527836	327122	200477	336432	0.274975	0.860008	1.05542	0.0778181	insig
XMW0089	C10H18O	4-Decenal, (E)-	Aldehyde	65405-70-1	196837	147674	160486	230186	153521	130187	175252	182829	173675	185461	120256	162605	0.0385484	0.865563	0.981535	-0.0268883	insig
WMW0176	C6H10O2	2H-Pyran-2-one, tetrahydro-6-methyl-	Heterocyclic compound	823-22-3	469427	430844	417956	578459	450111	409510	408788	417149	463588	517783	420285	496166	0.233254	0.867212	0.988191	-0.0171376	insig
KMW0181	C10H16O	2,3-Dehydro-1,8-cineole	Terpenoids	92760-25-3	439048	360815	349043	230901	356049	383895	253063	223260	571436	464941	256413	411799	0.0366022	0.877646	1.02885	0.0410368	insig
WMW0078	C14H22O	2,4-Di-tert-butylphenol	Phenol	96-76-4	14227.3	13023.5	17819.3	74646.1	15243.5	14835.9	32979.5	25736.4	17122.9	23052.6	45620.4	15181.6	0.32188	0.884681	1.06608	0.0923111	insig
XMW1413	S6	Hexathiane	Sulfur compounds	13798-23-7	2.55547e+06	1.96128e+06	2.27716e+06	974857	2.49762e+06	1.84503e+06	2.10566e+06	1.93513e+06	2.67031e+06	2.47337e+06	1.19557e+06	2.00783e+06	0.291107	0.887441	1.02283	0.0325597	insig
D403	C13H18O2	Benzeneacetic acid, 4-(1,1-dimethylethyl)-, methyl ester	Ester	3549-23-3	30388	19295	22359	26863	16465	18228	24089	27472	15566	22992	22699	22810	0.0904828	0.903626	1.01519	0.0217566	insig
NMW0021	C6H8N2	2-PyridinemethanAmine	Heterocyclic compound	3731-51-9	478724	346937	373635	333388	392237	351676	174323	265498	615486	592229	315930	362290	0.142815	0.91791	1.02159	0.0308194	insig
NMW0083	C7H7NO2	Benzene, 1-methyl-4-nitro-	Aromatics	99-99-0	133850	102583	126369	72806.7	76867.3	99026.3	54844.4	63016.3	206305	99235.4	91168.5	111715	0.196103	0.922513	1.02417	0.0344577	insig
XMW0794	C12H18	1,5-Cyclooctadiene, 3-(1-methyl-2-propenyl)-	Hydrocarbons	16538-88-8	343552	260888	282829	182509	217913	220997	111908	136150	480873	244954	246553	324410	0.302484	0.922529	1.02397	0.0341697	insig
NMW0031	C8H15NO	Hygrine	Heterocyclic compound	496-49-1	464217	312017	324250	203338	254606	296751	152663	117066	572566	398408	285448	372231	0.277151	0.928675	1.02329	0.0332123	insig
D412	C10H16O	5,7-Octadien-4-one, 2,6-dimethyl-, (Z)-	Terpenoids	3588-18-9	74462.3	75431.2	68832.4	51202.9	74579.4	62870.6	64235.1	75967.3	76115.8	49483	53165.2	84715.5	0.135904	0.930942	0.990925	-0.0131519	insig
D248	C11H22O2	Propanoic acid, 2-methyl-, heptyl ester	Ester	2349-13-5	3.18584e+06	1.95993e+06	2.06333e+06	3.07279e+06	2.14843e+06	1.99012e+06	2.00848e+06	1.80019e+06	3.23672e+06	3.40004e+06	1.47851e+06	2.70195e+06	0.0690993	0.933327	1.01425	0.0204075	insig
GMW0087	C10H18O	(E)-2-Decenal	Aldehyde	3913-81-3	252163	206229	157886	118743	135264	146367	116951	138459	254352	184727	123912	183785	0.0403466	0.936348	0.985771	-0.0206761	insig
XMW1218	C10H20O2	2-Nonanone, 3-(hydroxymethyl)-	Ketone	67801-33-6	725330	596731	579250	764829	586669	556677	590218	621380	661176	661241	591015	700041	0.0656224	0.949813	1.00409	0.00589036	insig
w28	C5H8O2	3(2H)-Furanone, dihydro-2-methyl-	Heterocyclic compound	3188-00-9	1.50971e+06	1.27001e+06	1.4499e+06	1.87167e+06	1.56254e+06	1.52002e+06	1.58311e+06	1.48534e+06	1.35465e+06	1.36828e+06	1.81333e+06	1.61395e+06	0.159459	0.957718	1.00379	0.00545536	insig
XMW1375	C6H10O	2-Pentenal, 2-methyl-	Aldehyde	623-36-9	1.38893e+06	1.73011e+06	1.07648e+06	1.87991e+06	1.69209e+06	1.42939e+06	1.51829e+06	1.43189e+06	1.55741e+06	1.54647e+06	1.67212e+06	1.50366e+06	0.0553166	0.965985	1.00358	0.00515721	insig
XMW0276	C7H12O	4-Hexen-3-one, 5-methyl-	Ketone	13905-10-7	1.59263e+06	1.06187e+06	1.02699e+06	692306	811436	889193	379276	380698	1.9113e+06	1.24691e+06	971598	1.25206e+06	0.3414	0.968101	1.0111	0.0159219	insig
KMW0577	C10H16O2	2H-Pyran-2-one, 5,6-dihydro-6-pentyl-	Heterocyclic compound	54814-64-1	16221	8541	17209.4	11109.6	11785	11738	9471.99	11048	17823	15422	8274.92	14318	0.0267544	0.984263	0.996788	-0.00464171	insig

## Sheet: 2021XY
Extended Data Table2.b, the volatile compounds (VOCs) composition of the 2021XY-RHS and 2021XY-RUS seeds
Index	Formula	Compounds	Class I	CAS	2021XY-RUS-1	2021XY-RUS-2	2021XY-RUS-3	2021XY-RUS-4	2021XY-RUS-5	2021XY-RUS-6	2021XY-RHS-1	2021XY-RHS-2	2021XY-RHS-3	2021XY-RHS-4	2021XY-RHS-5	2021XY-RHS-6	VIP	P-value	Fold_Change	Log2FC	Type
XMW0678	C10H16	1,3-Cyclohexadiene, 1,5,5,6-tetramethyl-	Terpenoids	514-94-3	72873.9	68824.6	69286.4	75802.3	48526.6	73044.4	102307	119858	101179	99911.4	91524.3	101521	1.37912	9.68843e-05	1.50922	0.593801	insig
XMW1229	C9H14	Bicyclo(3.3.1)non-2-ene	Hydrocarbons	6671-66-5	889199	999299	932068	871622	720087	1.01812e+06	1.62279e+06	1.58639e+06	2.58345e+06	2.18552e+06	1.73079e+06	1.53956e+06	1.47672	0.00185362	2.0714	1.0506	up
XMW0927	C9H12O2	2,6,6-Trimethyl-2-cyclohexene-1,4-dione	Ketone	1125-21-9	28216.3	19085.6	29480.5	42990.9	35712.3	26092.4	62799.4	73164.9	52174.3	57249.6	105227	67579.9	1.41218	0.00240568	2.30312	1.20359	up
KMW0172	C10H16	Camphene	Terpenoids	79-92-5	60541.1	65659.6	75995.3	78114.9	58002	84001.3	196463	166216	229839	97358.6	183845	129004	1.414	0.00365839	2.37436	1.24754	up
w43	C6H10O2	2-Oxepanone	Ester	502-44-3	92982	101664	124927	90940.7	128725	72008	348641	316683	155943	205063	412510	255844	1.46823	0.00485735	2.7725	1.47119	up
KMW0351	C9H14N2	Pyrazine, 2,3-diethyl-5-methyl-	Heterocyclic compound	18138-04-0	17587.4	15827.2	13588.3	20402	11149	10101.9	55685.2	56993	26343.5	33331.4	70699.1	37728	1.44886	0.00495956	3.16708	1.66315	up
KMW0345	C9H14O	2,6-Nonadienal, (E,Z)-	Aldehyde	557-48-2	431268	337992	455521	457692	330361	408685	517410	819665	637991	494678	841190	680402	1.32114	0.0054749	1.64828	0.720959	insig
XMW0168	C8H12S	3-Butylthiophene	Heterocyclic compound	34722-01-5	1.47862e+06	1.40154e+06	1.52401e+06	1.6479e+06	1.31745e+06	1.51486e+06	2.1647e+06	2.11823e+06	1.5068e+06	2.35552e+06	2.62752e+06	2.11501e+06	1.3341	0.00572916	1.45061	0.53666	insig
XMW0430	C5H10N2	2-Piperidinimine	Heterocyclic compound	22780-54-7	10329873	11321880	12524484	9851843	7962722	19447840	14345551	19393723	20305816	28084063	25753649	18940690	1.23199	0.00576496	1.77528	0.828045	insig
KMW0335	C10H18O	Cyclohexanol, 1-methyl-4-(1-methylethenyl)-	Terpenoids	138-87-4	145713	101361	149769	159895	115605	129533	201889	272785	222931	173215	351072	246546	1.35325	0.00581339	1.83125	0.872832	insig
KMW0475	C10H16O	(2E,4Z)-2,4-Decadienal	Aldehyde	25152-83-4	214439	151515	166510	219240	115226	134234	824906	574354	413632	260306	683082	457728	1.41565	0.00587683	3.21027	1.68269	up
D98	C7H8S	Benzene, (methylthio)-	Sulfur compounds	100-68-5	184301	193807	230660	262530	153384	201668	514422	341653	282786	260977	413820	371410	1.33086	0.00646637	1.78177	0.833307	insig
XMW0889	C10H14	Bicyclo[3.1.0]hex-2-ene, 4-methylene-1-(1-methylethyl)-	Terpenoids	36262-09-6	84521.8	86813.4	133410	113366	88826.7	117250	212125	194906	150697	129341	204259	127324	1.26003	0.00664991	1.63196	0.706607	insig
XMW0801	C12H18	Cyclohexene, 3,4-diethenyl-1,6-dimethyl-	Hydrocarbons	61142-14-1	277107	216402	269973	293187	206214	263415	398188	543818	444547	349563	743891	523941	1.39576	0.00671135	1.96813	0.976824	insig
WMW0103	C7H14O	2-Cyclopentylethanol	Alcohol	766-00-7	549317	589582	593667	592083	455825	294736	1233323	1069152	642089	692042	1142305	815550	1.28788	0.00701953	1.81921	0.863314	insig
XMW0412	C8H10O2	3-Acetyl-2,5-dimethyl furan	Heterocyclic compound	10599-70-9	399008	384554	394974	423224	359479	396572	565276	572058	402039	673058	717128	563389	1.34644	0.00753193	1.48144	0.566998	insig
w31	C10H18O2	Butanoic acid, 4-hexenyl ester, (Z)-	Ester	69727-41-9	37691	35923.5	39235.3	53869.5	33628.6	35048.9	185616	143959	127913	79161.7	298033	176214	1.50014	0.00767871	4.29443	2.10247	up
NMW0052	C10H14O	2-Methyl-6-methyleneocta-2,7-dien-4-one	Terpenoids	539-70-8	953480	726320	975138	1.00406e+06	751753	998660	1.0915e+06	1.92683e+06	1.54226e+06	1.13131e+06	2.08987e+06	1.67717e+06	1.29593	0.0083479	1.74861	0.806207	insig
XMW0719	C10H14	p-Mentha-1,5,8-triene	Terpenoids	21195-59-5	45379.2	47044.9	81702.8	57804.6	26607	85720.2	1.18315e+06	206499	390324	570438	637716	768789	1.50648	0.0088836	10.913	3.44798	up
XMW0926	C10H12O	Ethanone, 1-(2,4-dimethylphenyl)-	Ketone	89-74-7	59771.9	50774.7	58125.7	63960.5	33354	45093.9	140180	113306	65229.4	89841.1	176464	179137	1.35602	0.00936218	2.45646	1.29658	up
D359	C10H16N2	2,3-dimethyl-5-(1-methylpropyl)-Pyrazine	Heterocyclic compound	32263-00-6	2533.84	9716.31	19262.7	10831.3	9328.79	22581.9	163774	66903.6	57568.2	50808.3	170404	97321.5	1.44539	0.00936918	8.17158	3.03061	up
KMW0212	C8H8O	BenzeneacetAldehyde	Aldehyde	122-78-1	346974	337784	388281	434231	238255	402125	4.09379e+06	1.12495e+06	1.48237e+06	3.42332e+06	3.21032e+06	1.4171e+06	1.50013	0.00955865	6.86883	2.78006	up
XMW0172	C8H15NO	Azacyclohexan-3-one, 1,5,6-trimethyl-	Heterocyclic compound	339590-59-9	24113	20487	30642	26694	22750	22983	81983.3	45522	51185.6	45386	104682	56341	1.45635	0.00956592	2.60786	1.38287	up
XMW0076	C5H4N2	1H-Pyrrole-3-carbonitrile	Heterocyclic compound	7126-38-7	93290.1	96381.2	81495.6	125462	77082.7	95105.1	932881	291196	321183	786379	759244	332250	1.49706	0.00959129	6.01799	2.58928	up
NMW0033	C5H5NO	2(1H)-Pyridinone	Heterocyclic compound	142-08-5	4.04397e+06	3.91713e+06	4.11495e+06	4.41317e+06	3.72484e+06	3.90209e+06	6.9591e+06	5.9658e+06	4.05357e+06	5.83396e+06	7.54834e+06	5.52841e+06	1.31569	0.0100083	1.48818	0.573549	insig
NMW0059	C5H6N2	4-Aminopyridine	Heterocyclic compound	504-24-5	148935	113687	146667	154574	111927	128363	186109	293402	219363	172835	360640	241322	1.33819	0.0106807	1.83257	0.873872	insig
XMW1219	C9H16O2	2-Butenoic acid, 2-methyl-, 2-methylpropyl ester, (E)-	Ester	61692-84-0	2.57551e+06	2.38578e+06	2.6179e+06	2.89473e+06	2.21828e+06	2.51024e+06	3.96247e+06	4.28483e+06	2.61696e+06	3.75518e+06	5.45333e+06	3.75567e+06	1.30939	0.0111214	1.56741	0.648382	insig
NMW0021	C6H8N2	2-PyridinemethanAmine	Heterocyclic compound	3731-51-9	147536	159016	198946	193525	143439	271301	440580	506869	160967	529649	589403	335970	1.22099	0.0113939	2.3016	1.20264	up
WMW0058	C8H16O	5-Hepten-2-ol, 6-methyl-	Alcohol	1569-60-4	47947	38211	66167	69348	18479.9	34318.5	224915	202271	79426	96594	256344	112019	1.32881	0.0114663	3.53978	1.82366	up
D417	C8H14O2	3-Hexen-1-ol, acetate, (E)-	Ester	3681-82-1	466621	466201	525820	476581	378867	257633	978149	863361	476766	585924	981477	645301	1.24502	0.0116667	1.76185	0.817087	insig
KMW0312	C10H14O	Furan, 3-(4-methyl-3-pentenyl)-	Terpenoids	539-52-6	1.11657e+06	915696	1.23867e+06	1.51717e+06	938702	943796	2.45218e+06	1.81797e+06	1.39425e+06	1.22997e+06	2.35014e+06	1.88783e+06	1.22456	0.0119126	1.66887	0.738868	insig
w01	C8H16O	Cyclooctyl Alcohol	Alcohol	696-71-9	354616	319522	395487	388069	291916	368579	448912	705153	526724	413540	811322	631144	1.30295	0.01203	1.66973	0.739611	insig
XMW1430	C5H4O2	3-FurAldehyde	Heterocyclic compound	498-60-2	47271.4	41275.9	62793.6	49508.2	43923.5	110534	759025	201830	338499	276261	279131	326817	1.47904	0.0131334	6.13995	2.61823	up
KMW0213	C6H12O2S	3-Mercapto-3-methylbutyl formate (ester)	Ester	50746-10-6	19612.8	15072.2	47642	20684.9	12047.8	86024.7	271522	68545.1	69710.7	182154	138418	145607	1.28836	0.013337	4.35616	2.12306	up
XMW1300	C9H18	Butyl-Cyclopentane	Hydrocarbons	2040-95-1	1266608	1364998	1.54083e+06	1.62509e+06	1226433	1447440	3209095	3113844	1.82155e+06	1753423	3293535	1998106	1.30374	0.0133891	1.79304	0.842407	insig
D192	C10H18O	Fenchol	Terpenoids	1632-73-1	980417	656860	1.14304e+06	1.36346e+06	871260	916587	2.42231e+06	1.51542e+06	1.25721e+06	1.19387e+06	2.15908e+06	1.70629e+06	1.19294	0.0141141	1.72873	0.789714	insig
XMW0617	C12H24O3	Propanoic acid, 2-methyl-, 3-hydroxy-2,2,4-trimethylpentyl ester	Ester	77-68-9	43839.7	19653.2	46684.9	61284.2	23602.3	94457.9	152785	141263	44465.7	102855	171625	90848.7	1.07306	0.0142302	2.43105	1.28158	up
D266	C13H26	1-Tridecene	Hydrocarbons	2437-56-1	53640	43176	42661	56994	44272.2	18894	155022	105589	75986.4	48117	121036	82382	1.22455	0.0142755	2.26521	1.17965	up
KMW0183	C7H10N2	Pyrazine, 2-ethyl-5-methyl-	Heterocyclic compound	13360-64-0	9	9	9	9	9	9	390630	108832	48461.1	211306	206127	110662	1.62269	0.0150547	19926.3	14.2824	up
NMW0773	C6H10O	Cyclohexanone	Ketone	108-94-1	458757	510424	570971	563566	482084	788127	2.05329e+06	1.20668e+06	1.04064e+06	760108	1.13763e+06	1.02173e+06	1.32625	0.0152405	2.13996	1.09758	up
XMW1307	C7H14O	Cyclohexanol, 1-methyl-	Alcohol	590-67-0	256015	264868	297578	307840	240851	436022	1.08031e+06	682523	542719	382270	693687	501949	1.28719	0.0157061	2.15368	1.1068	up
NMW0037	C10H20O2	Butanoic acid, 3-methyl-, 3-methylbutyl ester	Ester	659-70-1	1.10172e+06	976194	1.41865e+06	1.63528e+06	1.0857e+06	1.22533e+06	2.98099e+06	2.12761e+06	1.747e+06	1.22998e+06	2.67054e+06	2.04963e+06	1.19241	0.0158091	1.72054	0.782861	insig
KMW0157	C7H12O	(E)-2-Heptenal	Aldehyde	18829-55-5	1.2358e+06	1.3134e+06	1.51629e+06	1.6278e+06	1.19361e+06	1.40638e+06	3.22209e+06	2.97964e+06	1.73141e+06	1.67841e+06	3.13277e+06	1.90766e+06	1.2689	0.0162549	1.76673	0.82108	insig
XMW0886	C4H4N2O	3(2H)-Pyridazinone	Heterocyclic compound	504-30-3	169995	191981	218158	211252	181634	323921	728618	465948	393778	286359	382894	351985	1.27072	0.0164591	2.0121	1.0087	up
KMW0182	C9H14O	Furan, 2-pentyl-	Heterocyclic compound	3777-69-3	1.2572e+06	1.2045e+06	1.28692e+06	1.50107e+06	909328	910632	4473372	3.86666e+06	1.57575e+06	2.11806e+06	4435230	1984892	1.32762	0.0165157	2.61031	1.38422	up
WMW0082	C11H20	1,10-Undecadiene	Hydrocarbons	13688-67-0	1.7264e+06	1.61286e+06	1.79294e+06	1.95284e+06	1.58904e+06	1.76506e+06	2.42495e+06	2.5564e+06	1.66621e+06	3.66402e+06	3.20266e+06	2.80707e+06	1.25141	0.0165397	1.56347	0.644755	insig
w29	C7H12O2	4-Pentenyl Acetate	Ester	1576-85-8	212632	214063	287461	263957	230309	400901	959085	541333	537843	384765	481361	440842	1.28301	0.0165524	2.07866	1.05565	up
XMW1233	C8H16O	3-Cyclopentyl-1-propanol	Alcohol	767-05-5	823522	680310	860488	1.02995e+06	688518	815977	1.84149e+06	1.40795e+06	975283	888636	1.75516e+06	1.32404e+06	1.20968	0.0166922	1.67237	0.741893	insig
KMW0156	C7H12O	(Z)-2-Heptenal	Aldehyde	57266-86-1	1.2347e+06	1.23868e+06	1.60132e+06	1.65667e+06	1.17899e+06	1.40554e+06	3.34952e+06	3.02473e+06	1.78435e+06	1.6676e+06	3.20382e+06	1.90453e+06	1.25316	0.0168244	1.7959	0.84471	insig
WMW0062	C9H18O	3-Nonen-1-ol, (Z)-	Alcohol	10340-23-5	738119	598637	751332	776991	599279	707283	857993	1.33177e+06	1.0797e+06	769266	1.61434e+06	1.14331e+06	1.25086	0.0170447	1.62919	0.704153	insig
XMW0644	C6H10N2	1H-Imidazole, 2-propyl-	Heterocyclic compound	50995-95-4	2.57183e+06	2.39698e+06	2.59178e+06	2.82336e+06	2.31449e+06	2.5607e+06	3.97017e+06	3.7332e+06	2.49855e+06	3.22896e+06	4.60979e+06	3.3029e+06	1.22674	0.0172466	1.39874	0.484128	insig
KMW0123	C7H12O	4-Heptenal, (Z)-	Aldehyde	6728-31-0	204425	229335	267041	274051	226922	458927	1.05425e+06	558832	543148	415359	526538	480412	1.27341	0.0174071	2.15484	1.10758	up
QWM0003	C10H16O	2H-Pyran, 3,6-dihydro-4-methyl-2-(2-methyl-1-propenyl)-	Terpenoids	1786-08-9	154253	131132	167903	167096	130515	153038	207359	280136	219111	155476	355630	272133	1.25096	0.0174491	1.64817	0.720869	insig
KMW0159	C7H16O	1-Heptanol	Alcohol	111-70-6	3.00493e+07	2.71614e+07	3.03805e+07	3.14729e+07	2.49085e+07	3.11148e+07	2.86277e+07	2.53959e+07	2.44919e+07	2.68467e+07	2.28256e+07	2.21948e+07	1.14488	0.0176248	0.8589	-0.219439	insig
WMW0105	C11H20	1,7-Nonadiene, 4,8-dimethyl-	Hydrocarbons	62108-28-5	7937.91	9420.84	38837.3	18814	9	76330.9	284872	51658.2	65281.1	146408	129670	171377	0.912721	0.0179872	5.61127	2.48833	insig
D401	C10H18O	2-Isopropyl-5-methylhex-2-enal	Aldehyde	35158-25-9	861042	825855	1.07422e+06	1.31056e+06	885539	681971	2.3192e+06	1.79381e+06	1.23042e+06	1.07712e+06	2.31425e+06	1.36244e+06	1.21684	0.0189357	1.79055	0.840401	insig
KMW0231	C6H8O3	Furaneol	Heterocyclic compound	3658-77-3	5.03366e+07	4.99339e+07	4.80492e+07	5.20805e+07	4.78275e+07	3.30717e+07	6.52633e+07	5.95742e+07	5.16014e+07	5.2891e+07	7.76659e+07	5.67537e+07	1.13304	0.0197857	1.2931	0.370839	insig
XMW1375	C6H10O	2-Pentenal, 2-methyl-	Aldehyde	623-36-9	457856	660423	540729	363134	268574	850988	652085	1.02103e+06	927944	1.01628e+06	1.29167e+06	562215	1.06546	0.019863	1.74148	0.800318	insig
KMW0122	C7H14O	Heptanal	Aldehyde	111-71-7	791070	864624	1030058	994979	820244	1445134	3510922	2052628	1815087	1284196	1870757	1617564	1.26574	0.0205753	2.04355	1.03108	up
D384	C4H8S3	TriSulfur compounds, methyl 2-propenyl	Sulfur compounds	34135-85-8	12528.3	12861.8	18494.1	15842	12899.3	33978.7	75366	29792.5	33365.7	20932.7	51838.8	57174.9	1.20828	0.0209516	2.51839	1.3325	up
XMW0884	C7H10O	5-Hexenal, 4-methylene-	Hydrocarbons	17844-21-2	128700	123766	181529	142860	146989	282280	590418	289108	300204	244794	327038	267207	1.22426	0.0215336	2.00648	1.00467	up
KMW0137	C9H20	Nonane	Hydrocarbons	111-84-2	307982	269954	358582	358100	294478	508351	1306637	813240	636824	455130	665695	584943	1.25569	0.0219525	2.12757	1.08921	up
KMW0482	C10H16O	2,4-Decadienal, (E,E)-	Aldehyde	25152-84-5	330553	281456	241619	353447	212741	183374	1.16493e+06	754003	556294	270790	597445	593800	1.24172	0.0221267	2.45589	1.29625	up
XMW0240	C10H22	3-Ethyl-3-methylheptane	Hydrocarbons	17302-01-1	1.15523e+06	1.2126e+06	1.4138e+06	1.51399e+06	1.08754e+06	1.30103e+06	2.96168e+06	2.75024e+06	1.54721e+06	1.5555e+06	3.05534e+06	1.65804e+06	1.22379	0.022331	1.7605	0.815986	insig
w32	C9H18O2	Acetic acid, heptyl ester	Ester	112-06-1	1.22046e+06	971150	1.3492e+06	1.66413e+06	1.04391e+06	1.15351e+06	3.04761e+06	1.98116e+06	1.5521e+06	1.30068e+06	2.79231e+06	2.0753e+06	1.17305	0.0224219	1.72231	0.784346	insig
WMW0194	C10H16O	Thujone	Terpenoids	546-80-5	599077	505231	543867	567553	502239	503667	650550	738967	494525	841938	897475	718530	1.16088	0.022751	1.34776	0.430562	insig
XMW0074	C14H20O2	2,5-Cyclohexadiene-1,4-dione, 2,6-bis(1,1-dimethylethyl)-	Ketone	719-22-2	6978.65	4827.43	11119.6	10252.6	7012.13	12849.8	24453.7	24420.4	10655.7	17830.3	47076.1	23592	1.27072	0.0235989	2.79087	1.48071	up
XMW1429	C4H7N3O	1-(2-Hydroxyethyl)-1,2,4-triazole	Heterocyclic compound	3273-14-1	897974	832223	934882	934703	816758	918930	1.18501e+06	1.44161e+06	874501	1.4069e+06	1.75068e+06	1.08108e+06	1.20654	0.0239087	1.45063	0.536676	insig
D197	C10H16O	3-Oxatricyclo[4.1.1.0(2,4)]octane, 2,7,7-trimethyl-	Terpenoids	1686-14-2	1.37343e+06	1.30345e+06	1.38428e+06	1.52639e+06	1.25331e+06	1.38786e+06	1.9071e+06	1.937e+06	1.34604e+06	3.23365e+06	2.44132e+06	2.32248e+06	1.23764	0.0240544	1.60263	0.680439	insig
XMW0410	C9H18O	1-Nonen-4-ol	Alcohol	35192-73-5	971396	920055	1.22927e+06	1.56512e+06	886123	1.11037e+06	2.62661e+06	2.06755e+06	1.37229e+06	1.07575e+06	2.71811e+06	1.86401e+06	1.13193	0.024578	1.75452	0.81108	insig
XMW0436	C10H18O	2H-Pyran, 2-ethenyltetrahydro-2,6,6-trimethyl-	Heterocyclic compound	7392-19-0	149760	134512	215000	344613	130827	196209	499137	696243	227764	247857	504752	362735	1.14989	0.0249113	2.16794	1.11633	up
XMW1292	C8H16O2	Isobutyl butyrate	Ester	539-90-2	248458	252472	314624	327554	244807	269710	742320	600471	328567	332575	613517	378588	1.21681	0.025579	1.80743	0.853938	insig
XMW0085	C6H10O	1-Propanone, 1-cyclopropyl-	Ketone	6704-19-4	526419	611832	624158	527726	501114	590381	1.91877e+06	1.28432e+06	693742	767279	1.47158e+06	894319	1.28888	0.0255826	2.07888	1.05581	up
XMW0910	C5H6N2O	1-Acetylimidazole	Heterocyclic compound	2466-76-4	1.35923e+06	1.42952e+06	1.61967e+06	1.6479e+06	1.32408e+06	1.44489e+06	3.24289e+06	2.92036e+06	1.67197e+06	1.71385e+06	3.23504e+06	1.88814e+06	1.20939	0.0256484	1.66252	0.733374	insig
WMW0128	C3H8O2	Propylene Glycol	Alcohol	57-55-6	246848	311911	274997	263346	262378	295661	783133	662791	307219	353636	654891	399808	1.239	0.0260826	1.9101	0.933645	insig
XMW1127	C9H18O2	Formic acid, octyl ester	Ester	112-32-3	1.16392e+06	997553	1.24917e+06	1.62409e+06	957842	1.11234e+06	3.14885e+06	2.02969e+06	1.50699e+06	1.22997e+06	2.64765e+06	1.91702e+06	1.16389	0.0261944	1.75655	0.812748	insig
KMW0344	C9H20O	1-Nonanol	Alcohol	143-08-8	9	9	9	9	9	9	311209	157611	126502	181935	712697	195781	1.62661	0.0262886	31217.3	14.9301	up
KMW0486	C11H18N2	Pyrazine, 2,5-dimethyl-3-(3-methylbutyl)-	Heterocyclic compound	18433-98-2	51287	44241	47206	56966	38570	52885	96930.2	116465	63275	49429.7	125104	70616	1.16856	0.0264611	1.79224	0.841765	insig
KMW0050	C5H8O	2-Pentenal, (E)-	Aldehyde	1576-87-0	4.60558e+06	5.14371e+06	5.43501e+06	4.98563e+06	4.71725e+06	5.22731e+06	1.65673e+07	1.19943e+07	5.78479e+06	6.66717e+06	1.28001e+07	7.77327e+06	1.25764	0.028087	2.0451	1.03217	up
D298	C10H18O	3,6-Heptadien-2-ol, 2,5,5-trimethyl-, (E)-	Alcohol	26127-98-0	155061	138855	191400	347170	132458	187154	502699	679692	222813	228936	499191	348494	1.13299	0.028252	2.15418	1.10714	up
XMW1115	C6H10O	Isopropenyl ethyl ketone	Ketone	25044-01-3	521094	586164	601714	532560	525707	590461	2.13749e+06	1.44811e+06	694042	799938	1.50584e+06	900421	1.28659	0.0283048	2.22945	1.15669	up
KMW0376	C9H20O	2-Nonanol	Alcohol	628-99-9	217567	184863	245254	326265	183890	222562	593280	385773	290149	229238	475729	366871	1.11884	0.0286966	1.69591	0.762062	insig
KMW0627	C10H12O2	Benzoic acid, 1-methylethyl ester	Ester	939-48-0	16163.5	21583.6	44814.5	32223.1	17760.2	43663.7	497116	108663	99888.7	149794	468559	197268	1.44791	0.0289246	8.63345	3.10994	up
XMW0532	C6H10N4	1H-Pyrazole-1-carboximidamide, 3,5-dimethyl-	Heterocyclic compound	22906-75-8	8.29714e+06	8.09111e+06	8.28359e+06	1.09088e+07	7.7557e+06	8.08835e+06	1.14618e+07	1.39181e+07	7.85726e+06	1.15486e+07	1.72755e+07	1.21512e+07	1.13125	0.0291831	1.44313	0.529202	insig
XMW0456	C12H20O	5,8-Decadien-2-one, 5,9-dimethyl-, (E)-	Ketone	130876-99-2	43325	34794.1	44570	51886.7	37701	32045	104911	82378	51753	44369	125660	66048	1.20389	0.0295673	1.94464	0.959505	insig
NMW0129	C12H20O2	Cyclohexanol, 1-methyl-4-(1-methylethenyl)-, acetate	Ester	10198-23-9	67994.6	65397.2	62705.1	80412	67150.7	56678.5	157294	188449	94483.8	78957.6	276251	133325	1.28929	0.0296032	2.31994	1.21409	up
WMW0086	C5H12S2	DiSulfur compounds, ethyl 1-methylethyl	Sulfur compounds	53966-36-2	18785	21391	24323.7	38311	16587	22679	50743	74042	25709.9	29158	54181	39544	1.14041	0.0296675	1.92416	0.944227	insig
KMW0266	C5H6S2	2-Thiophenemethanethiol	Heterocyclic compound	6258-63-5	208429	145782	255259	332221	164062	231508	444259	327107	241659	245876	423237	333411	1.00798	0.030175	1.50722	0.591891	insig
XMW0404	C6H4O3	2,5-FurandicarboxAldehyde	Aldehyde	823-82-5	780752	682446	880229	788441	560810	578335	5.18008e+06	2.41612e+06	870422	1.67876e+06	4.01414e+06	1.88214e+06	1.33229	0.0307085	3.75594	1.90917	up
XMW0645	C4H10N2	Diaziridine, 3-ethyl-3-methyl-	Heterocyclic compound	4901-75-1	227753	225024	281584	264413	227514	408153	996130	533371	522347	291179	524399	461294	1.18644	0.0308451	2.03661	1.02617	up
KMW0382	C7H8O	Phenol, 2-methyl-	Phenol	95-48-7	126968	142973	143339	183290	139262	191278	492810	580471	173126	256123	721284	269696	1.24378	0.0309085	2.68955	1.42737	up
KMW0158	C7H6O	BenzAldehyde	Aldehyde	100-52-7	2.35059e+06	2.88561e+06	3.29753e+06	3.26067e+06	1.93721e+06	9.32351e+06	1.49636e+07	2.72613e+07	4.42337e+07	1.0079e+07	1.16588e+07	1.18658e+07	1.33245	0.0310345	5.20761	2.38062	up
XMW1212	C7H8O3	2-Furancarboxylic acid, ethyl ester	Heterocyclic compound	614-99-3	230325	259180	282432	328945	237005	288020	996447	928576	330378	364394	1.12125e+06	452461	1.23162	0.0313758	2.57918	1.36691	up
KMW0127	C6H8N2	Pyrazine, ethyl-	Heterocyclic compound	13925-00-3	20936.1	12582.4	25195.7	37023.6	15491.8	19439.5	216768	65877.1	66165.4	63901.2	116101	54108.5	1.38364	0.0314263	4.46105	2.15738	up
KMW0133	C7H16O	4-methyl-1-Hexanol	Alcohol	818-49-5	1.37058e+06	1.45381e+06	1.69423e+06	1.70988e+06	1.30426e+06	1.43926e+06	3.46521e+06	3.06053e+06	1.72334e+06	1.70363e+06	3.25064e+06	1.81245e+06	1.1648	0.0314878	1.67363	0.742978	insig
KMW0174	C6H6O2	2-FurancarboxAldehyde, 5-methyl-	Aldehyde	620-02-0	1.72047e+07	1.5166e+07	1.75971e+07	1.82588e+07	1.40954e+07	1.73267e+07	1.65677e+07	1.36119e+07	1.4444e+07	1.58128e+07	1.27127e+07	1.26401e+07	1.0622	0.0329218	0.860916	-0.216056	insig
KMW0116	C6H6O2	Ethanone, 1-(2-furanyl)-	Heterocyclic compound	1192-62-7	78682.2	68530.6	92253.4	105999	74464.1	66558.5	453970	183414	126783	156087	318244	158040	1.33799	0.0330086	2.87066	1.52138	up
XMW0265	C17H36	Tetradecane, 2,6,10-trimethyl-	Hydrocarbons	14905-56-7	110374	33831.2	55336.1	99870.1	90105.9	41951.1	46827.9	19002.9	32875.9	26406	24998.1	52268.5	1.11673	0.0331622	0.469048	-1.09219	down
NMW0016	C8H14O2	Acetic acid, cyclohexyl ester	Ester	622-45-7	93133694	93756194	91983717	97248591	90828009	62074610	114238173	105202048	93219888	96424650	132696464	104106068	1.04224	0.0332766	1.2209	0.287947	insig
KMW0113	C7H14O	2-Heptanone	Ketone	110-43-0	53356.4	51966	62667	66857	48822	81168	275244	132213	109989	84526	120314	122920	1.28828	0.0335507	2.31667	1.21205	up
KMW0334	C10H18O	Cyclohexanone, 5-methyl-2-(1-methylethyl)-	Terpenoids	10458-14-7	27839.6	41823	42219.3	38079.7	30056	26606.4	384181	151105	109459	191850	676270	205012	1.50999	0.0338739	8.31403	3.05555	up
XMW0953	C11H14O2	Phenylacetic acid propyl ester	Ester	4606-15-9	109121	127657	124477	107656	89161.8	101107	308142	336627	154897	123208	455645	184748	1.24383	0.0341573	2.37153	1.24582	up
XMW1439	C9H11NO2	Benzene, (1-nitropropyl)-	Aromatics	5279-14-1	120744	117549	130122	158224	97094	102649	368585	335340	188464	125082	483426	185607	1.19727	0.0347085	2.32179	1.21524	up
XMW0186	C8H12O	3,5-Octadien-2-one, (E,E)-	Ketone	30086-02-3	2498224	3043906	3134458	2944722	2443265	2053786	19731896	8210009	2944344	6701366	14812502	7110022	1.31849	0.0347574	3.69207	1.88443	up
XMW0201	C6H10O	4-Hexen-3-one	Ketone	2497-21-4	774548	854637	901338	885502	747691	1.18604e+06	1.43017e+06	1.5687e+06	1.00413e+06	1.1129e+06	2.12271e+06	1.07043e+06	1.13701	0.0349253	1.55316	0.635209	insig
XMW0533	C9H8S	3-Methylbenzothiophene	Heterocyclic compound	1455-18-1	350214	334364	350052	419735	345146	1.24417e+06	1.02537e+06	697698	944388	635598	1.55794e+06	1.12298e+06	1.09893	0.0350349	1.96603	0.975285	insig
WMW0193	C8H18	Hexane, 2,3-dimethyl-	Hydrocarbons	584-94-1	3.47741e+06	3.99914e+06	4.35789e+06	3.61447e+06	4.19657e+06	4.51284e+06	1.43322e+07	1.00424e+07	4.2554e+06	5.2177e+06	1.10098e+07	6.52386e+06	1.2054	0.0350649	2.12686	1.08872	up
KMW0181	C10H16O	2,3-Dehydro-1,8-cineole	Terpenoids	92760-25-3	148035	111713	196455	317406	113718	192852	469769	702804	204275	228997	508261	305706	1.10334	0.0353366	2.2402	1.16362	up
D407	C10H18O	7-Octen-4-ol, 2-methyl-6-methylene-, (S)-	Terpenoids	35628-05-8	877414	809656	865406	957121	833068	884847	1.0201e+06	1.12729e+06	815394	1.70367e+06	1.44345e+06	1.34413e+06	1.13756	0.0353435	1.42592	0.511895	insig
KMW0306	C11H24	Undecane	Hydrocarbons	1120-21-4	1.91249e+06	1.62217e+06	2.18117e+06	2.84125e+06	1.64851e+06	1.92732e+06	4.97491e+06	3.17559e+06	2.47132e+06	1.89805e+06	4.13088e+06	3.2139e+06	1.07213	0.0356011	1.63725	0.711277	insig
KMW0068	C6H10O	3-Hexenal, (Z)-	Aldehyde	6789-80-6	1.29599e+06	1.40595e+06	1.36173e+06	1.26695e+06	1.40931e+06	1.44497e+06	2.21839e+06	2.60915e+06	1.41725e+06	1.45978e+06	2.48095e+06	1.66109e+06	1.1386	0.0362173	1.44737	0.533437	insig
XMW0115	C4H9NO	5-Methyloxazolidine	Heterocyclic compound	58328-22-6	6.11655e+06	6.58074e+06	7.77448e+06	5.98696e+06	6.97209e+06	7.60863e+06	1.18091e+07	1.4839e+07	7.43711e+06	7.08331e+06	1.50383e+07	9.15472e+06	1.1345	0.0375086	1.59265	0.67143	insig
XMW0522	C8H11N	Pyridine, 3-propyl-	Heterocyclic compound	4673-31-8	23738	31589	41373	78005	34549.5	41706	98061	169756	51617	50485	118361	75468	1.136	0.0375783	2.24636	1.16759	up
NMW0789	C9H12	Benzene, 1-ethyl-3-methyl-	Aromatics	620-14-4	3.54766e+06	4.48132e+06	4.92059e+06	4.91919e+06	2.85735e+06	1.50712e+07	2.26801e+07	4.2014e+07	7.20715e+07	1.51959e+07	1.69063e+07	1.85688e+07	1.31196	0.0382814	5.23606	2.38848	up
XMW0483	C5H5NO	1H-Pyrrole-2-carboxAldehyde	Heterocyclic compound	1003-29-8	291796	287734	290983	301774	228732	130541	743638	611127	283214	233457	661859	425317	1.0681	0.0385637	1.93176	0.949919	insig
KMW0531	C9H16O	3,6-Nonadien-1-ol, (E,Z)-	Alcohol	56805-23-3	382299	327332	394350	404237	308237	370988	384050	653139	472545	370401	739398	573202	1.09126	0.0392744	1.45957	0.545547	insig
XMW0682	C12H16O	Benzenemethanol, .alpha.-methyl-.alpha.-(1-methyl-2-propenyl)-	Alcohol	61967-11-1	153613	136465	164251	168627	126212	129384	385561	490014	215515	143599	625485	252471	1.18869	0.0397725	2.40469	1.26585	up
D387	C9H20O	1-Hexanol, 3,5,5-trimethyl-	Alcohol	3452-97-9	1.83293e+06	1.57992e+06	1.84882e+06	2.0571e+06	1.682e+06	1.54318e+06	4.03925e+06	3.70641e+06	1.94747e+06	1.77426e+06	4.66317e+06	2.47876e+06	1.12283	0.0398488	1.76493	0.819608	insig
KMW0129	C6H8O	2,4-Hexadienal, (E,E)-	Aldehyde	142-83-6	477089	515638	513892	485853	442996	389371	1.04997e+06	1.15783e+06	545644	642453	1.7066e+06	668877	1.24022	0.0404463	2.04308	1.03075	up
XMW0640	C15H24	Panaxene	Terpenoids	871660-95-6	165285	152673	167503	181403	132218	137001	377896	488858	214617	146525	618705	278813	1.16924	0.040556	2.27054	1.18303	up
WMW0181	C11H20O2	4-Decenoic acid, methyl ester, Z-	Ester	7367-83-1	81702.5	73616.3	84660	87351.6	89282.1	277649	224312	155695	209047	134398	346641	255750	1.0751	0.0411472	1.90972	0.933359	insig
KMW0368	C7H8O2S	Ethanethioic acid, S-(2-furanylmethyl) ester	Heterocyclic compound	13678-68-7	31106.6	27163.8	39665.2	9	9	48238.5	2.55471e+06	1.25659e+06	724871	1.32091e+06	6.04543e+06	1.39429e+06	1.25031	0.041496	90.9544	6.50707	up
QWM0006	C9H18O	2-Nonanone	Ketone	821-55-6	42590.9	39581.3	37302.5	56072.9	29131	49361.2	579263	365565	74061.5	74904.9	471073	138139	1.28553	0.0421452	6.7037	2.74496	up
XMW0161	C6H10O2	2,3-Hexanedione	Ketone	3848-24-6	8.32855e+06	9.236e+06	9.81882e+06	9.57235e+06	9.24895e+06	9.86299e+06	1.67579e+07	2.10588e+07	1.01636e+07	9.61689e+06	2.04838e+07	1.18922e+07	1.1185	0.0428289	1.60473	0.682326	insig
KMW0062	C5H10O	Prenol	Alcohol	556-82-1	8.07474e+06	9.36766e+06	1.04454e+07	9.63528e+06	9.23779e+06	9.90518e+06	1.68365e+07	2.11561e+07	1.03922e+07	9.62722e+06	2.11026e+07	1.20516e+07	1.11768	0.0429362	1.60883	0.686015	insig
NMW0065	C10H18O	Bicyclo[2.2.1]heptan-2-ol, 1,7,7-trimethyl-, (1S-endo)-	Terpenoids	464-45-9	9	9	9	9	9	9	2.83613e+06	1.1962e+06	673605	1.35102e+06	6.25886e+06	1.38026e+06	1.62622	0.0431882	253631	17.9524	up
XMW0771	C10H16	1,5-Cyclooctadiene, 3,4-dimethyl-	Hydrocarbons	21284-05-9	357822	390605	462591	495658	347283	465477	1.27889e+06	1.43877e+06	539235	473718	1.83441e+06	646052	1.16986	0.0432715	2.46526	1.30174	up
XMW0917	C9H16O	3-Nonen-5-one	Ketone	82456-34-6	1.99376e+06	2.12646e+06	2.53876e+06	2.69934e+06	1.99974e+06	2.64926e+06	7.30731e+06	7.88152e+06	2.84482e+06	2.57111e+06	9.74405e+06	3.59619e+06	1.15128	0.0435151	2.42338	1.27702	up
XMW1085	C8H14O2	2-Butenoic acid, butyl ester	Ester	7299-91-4	1.18467e+06	1.21389e+06	1.44873e+06	1.51496e+06	1.19476e+06	1.35787e+06	3.8757e+06	4.3042e+06	1.59306e+06	1.4239e+06	5.17222e+06	1.99192e+06	1.15224	0.0435878	2.31981	1.21401	up
XMW0200	C15H32	Tetradecane, 4-methyl-	Hydrocarbons	25117-24-2	209562	63539	126284	170412	136069	85747.6	84563.6	52852.3	60528	48906.1	50608.8	130639	1.05052	0.0440507	0.540791	-0.886858	insig
KMW0365	C10H14O2	2-((3,3-Dimethyloxiran-2-yl)methyl)-3-methylfuran	Heterocyclic compound	92356-06-4	9	9	9	9	9	9	2.83613e+06	1.29472e+06	755399	1.36104e+06	6.62927e+06	1.42896e+06	1.62638	0.0446515	264917	18.0152	up
XMW0177	C8H12O	Ethanone, 1-(2-methyl-1-cyclopenten-1-yl)-	Ketone	3168-90-9	57660	48221	46850	52846.7	48678.6	36053	253734	154138	63030	73078.3	171599	69636	1.21425	0.0450823	2.70475	1.4355	up
KMW0381	C10H20O2	Hexanoic acid, butyl ester	Ester	626-82-4	277031	147387	230631	256203	202586	187116	201259	69743.6	161111	123288	114816	217964	0.95097	0.0454862	0.682716	-0.550642	insig
KMW0233	C8H8O	Acetophenone	Ketone	98-86-2	162233	166579	353991	194207	146103	373499	5.78172e+06	629682	666342	3.9038e+06	1310025	2.38304e+06	1.38569	0.0456984	10.5073	3.39332	up
D311	C10H16O	3-p-Menthen-7-al	Aldehyde	27841-22-1	9	9	9	9	9	9	492825	155116	178955	226313	1.13687e+06	250913	1.62495	0.0459904	45203.6	15.4641	up
XMW1296	C7H14O2	Propanoic acid, 2-methyl-, propyl ester	Ester	644-49-5	8.17097e+06	9.36766e+06	1.04814e+07	9.68721e+06	9.3038e+06	9.92917e+06	1.6859e+07	2.11261e+07	1.01924e+07	9.62162e+06	2.11462e+07	1.20516e+07	1.10113	0.0460049	1.59811	0.67637	insig
KMW0079	C8H18	Octane	Hydrocarbons	111-65-9	7.79323e+06	9.08769e+06	9.81882e+06	9.59724e+06	9.25752e+06	9.89384e+06	1.67579e+07	2.10971e+07	9.9134e+06	9.50887e+06	2.10691e+07	1.16849e+07	1.09967	0.0462448	1.6237	0.699282	insig
KMW0057	C5H10O	2-Penten-1-ol, (Z)-	Alcohol	1576-95-0	3.55379e+07	3.94118e+07	4.4369e+07	4.18518e+07	3.95621e+07	4.19147e+07	7.03511e+07	8.89895e+07	4.28506e+07	4.00153e+07	8.67862e+07	5.26078e+07	1.09143	0.0465434	1.57265	0.653202	insig
XMW1072	C10H18O	(E)-2,6-Dimethylocta-5,7-dien-2-ol	Alcohol	7643-60-9	9	9	9	9	9	9	265932	112597	58739.8	103849	572650	125502	1.62349	0.0466664	22949.4	14.4862	up
XMW0620	C10H10O4	Dimethyl phthalate	Ester	131-11-3	60248.7	52623.3	66963.8	50969.6	35739.3	68007.7	4.06778e+06	1.0515e+07	413700	1.17489e+07	1.81909e+07	707618	1.4697	0.0471804	136.433	7.09205	up
WMW0197	C10H16O2	Lilac Aldehyde D	Aldehyde	53447-47-5	9	9	9	9	9	9	647449	353400	170931	294309	1.62767e+06	359037	1.6253	0.0472995	63940.7	15.9644	up
XMW0835	C12H18	Benzene, 1-methyl-2-(1-ethylpropyl)-	Aromatics	54410-74-1	153674	142810	149379	175654	119490	121654	245612	268521	164814	151687	432715	241924	1.15833	0.047528	1.74492	0.803159	insig
XMW0101	C7H14O2	1-Ethylpropyl acetate	Ester	620-11-1	34826.7	42397.1	51453.6	47908.7	39492.2	46105.5	83340	129830	50892.1	51748.6	118547	53960.9	1.1351	0.0477453	1.8625	0.897244	insig
KMW0280	C8H12O	3,5-Octadien-2-one	Ketone	38284-27-4	397969	579610	571781	656297	420575	284669	1.0409e+07	4.04822e+06	614260	1.87386e+06	7.06638e+06	2.41335e+06	1.34602	0.048049	9.07798	3.18237	up
XMW0968	C10H14O	4,7,7-Trimethylbicyclo[4.1.0]hept-3-en-2-one	Ketone	81800-50-2	44185.1	35099.5	45722.9	55236.7	39149.3	29503.6	97918.5	84680.9	46285.8	40672.7	133701	66704.5	1.09565	0.0483606	1.88818	0.916998	insig
XMW0637	C7H12O	Cyclobutanone, 2,2,3-trimethyl-	Ketone	1449-49-6	234053	244484	249419	272188	220662	371535	420159	470297	286072	338006	629795	290040	1.04481	0.0485626	1.5288	0.612397	insig
XMW0488	C6H11NO	2-Acetylpyrrolidine	Heterocyclic compound	60026-20-2	44033	44244.3	56511.8	83559.5	53065.5	85257.1	258115	344825	87044	82271	409848	99599.8	1.16647	0.0485743	3.49551	1.8055	up
KMW0067	C6H10O	3-Penten-2-one, 4-methyl-	Ketone	141-79-7	1.93391e+06	2.46814e+06	2.56536e+06	2.31091e+06	2.21704e+06	2.41872e+06	6.04685e+06	5.17038e+06	2.45503e+06	2.38446e+06	5.20807e+06	2.9338e+06	1.08677	0.0486145	1.73914	0.798376	insig
XMW0495	C6H8O2	Dehydromevalonic lactone	Ester	2381-87-5	9	9	9	9	9	9	953283	432279	247551	446541	2.29541e+06	479808	1.62547	0.0488149	89905.1	16.4561	up
XMW0484	C7H10O	Furan, 2-propyl-	Heterocyclic compound	4229-91-8	2.18392e+06	2.76901e+06	2.84661e+06	2.69683e+06	2.60227e+06	2.83225e+06	4.698e+06	6.04895e+06	2.89338e+06	2.66926e+06	6.06826e+06	3.31262e+06	1.08922	0.0493158	1.61262	0.689407	insig
WMW0127	C8H16O	3-Octen-1-ol, (Z)-	Alcohol	20125-84-2	1.72141e+06	1.77818e+06	2.10421e+06	2.23736e+06	1.6871e+06	2.07665e+06	5.90357e+06	6.69624e+06	2.35584e+06	2.13068e+06	8.8656e+06	2.97773e+06	1.14701	0.0497032	2.49288	1.31781	up
KMW0066	C6H12O	Hexanal	Aldehyde	66-25-1	4.52387e+07	5.36914e+07	5.71504e+07	5.38983e+07	5.21047e+07	5.44356e+07	9.12015e+07	1.1417e+08	5.50729e+07	5.34367e+07	1.11923e+08	6.51342e+07	1.08179	0.049807	1.55106	0.63325	insig
KMW0323	C7H8O	Benzyl Alcohol	Alcohol	100-51-6	2.02547e+06	1.99879e+06	1.81557e+06	1.93223e+06	1.74386e+06	1.5321e+06	5.76193e+06	2.32676e+06	2.02145e+06	3.27476e+06	7.69018e+06	3.66752e+06	1.20563	0.0509865	2.23955	1.16321	up
XMW1432	C7H12	2,4-Dimethyl 1,4-pentadiene	Hydrocarbons	4161-65-3	2.2781e+06	2.7412e+06	2.97318e+06	2.70376e+06	2.60586e+06	2.82898e+06	4.78249e+06	6.1099e+06	2.88369e+06	2.69722e+06	6.05762e+06	3.32323e+06	1.07986	0.0510683	1.60275	0.680553	insig
NMW0034	C10H16O	Fenchone	Terpenoids	1195-79-5	1.4549e+06	1.41467e+06	1.4823e+06	1.55537e+06	1.36255e+06	1.4661e+06	2.23422e+06	1.97932e+06	1.4113e+06	4.62115e+06	2.50501e+06	2.89659e+06	1.17419	0.0511047	1.79119	0.840914	insig
D94	C7H8S	Benzenemethanethiol	Sulfur compounds	100-53-8	22931.7	23035.8	19194.3	26450.8	16289.4	17377.5	202434	152969	16965.5	44935.1	225953	45266.8	1.15728	0.0514781	5.4959	2.45836	up
KMW0360	C10H20O	Levomenthol	Terpenoids	2216-51-5	347368	174323	321442	297027	238582	132552	2.10833e+06	1.21452e+06	725572	1.13384e+06	5.10253e+06	1.29221e+06	1.45719	0.0519333	7.66032	2.93741	up
KMW0710	C10H12O2	Phenol, 2-methoxy-4-(1-propenyl)-	Phenol	97-54-1	9045.1	4691.03	7670.6	7003.45	9	6894.1	399670	1.04018e+06	37304.3	1.2139e+06	1.95544e+06	68938.6	1.25667	0.052179	133.532	7.06104	up
KMW0046	C6H12O	2-Hexanone	Ketone	591-78-6	7.30603e+06	8.44732e+06	9.66139e+06	8.75354e+06	8.55165e+06	9.06589e+06	1.52859e+07	1.94139e+07	9.11692e+06	8.57559e+06	1.90374e+07	1.06668e+07	1.06576	0.0526065	1.58531	0.664765	insig
XMW0881	C6H10O2	2-Butenoic acid, 3-methyl-, methyl ester	Ester	924-50-5	732751	730189	906974	783651	704630	1.17021e+06	1.35228e+06	1.52733e+06	909205	1.06642e+06	2.06479e+06	899311	1.03936	0.0528732	1.55503	0.636943	insig
XMW0287	C11H14O2	Benzoic acid, 2-methylpropyl ester	Ester	120-50-3	24152	16939	36679.3	35279.6	18911.7	30524.9	58499	58557	44498	17275.9	91590	43257	0.925447	0.0531379	1.93048	0.948959	insig
KMW0035	C4H8O2	Butanoic Acid	Acid	107-92-6	55426.8	70467.1	70559.7	70029.5	76176.5	75541.2	130035	181174	82068.5	61757.7	181256	95882.5	1.06136	0.0532419	1.75077	0.807989	insig
XMW0279	C7H14O	E-1-Methoxy-4-hexene	Hydrocarbons	134777-60-9	1.18876e+07	1.40437e+07	1.53602e+07	1.375e+07	1.36698e+07	1.46513e+07	2.42421e+07	3.07314e+07	1.5078e+07	1.37445e+07	3.06323e+07	1.66652e+07	1.06729	0.0532672	1.57257	0.653126	insig
KMW0251	C9H16O	5-Heptenal, 2,6-dimethyl-	Aldehyde	106-72-9	1.22663e+06	1.33622e+06	1.62071e+06	1.66117e+06	1.20913e+06	1.90786e+06	4.21862e+06	4.53817e+06	1.64711e+06	1.49729e+06	5.61763e+06	2.11574e+06	1.06334	0.0539122	2.19094	1.13155	up
KMW0264	C8H12N2	Pyrazine, 3-ethyl-2,5-dimethyl-	Heterocyclic compound	13360-65-1	9	9	9	9	9	9	366204	78410.4	24143.8	136844	105469	49213	1.6154	0.0541763	14079.3	13.7813	up
WMW0107	C8H14	1,5-Heptadiene, 2-methyl-, (Z)-	Hydrocarbons	41044-64-8	1.08323e+07	1.31484e+07	1.42306e+07	1.30068e+07	1.30664e+07	1.35624e+07	2.23723e+07	2.79885e+07	1.37534e+07	1.26793e+07	2.75011e+07	1.55619e+07	1.05155	0.0552119	1.53965	0.622598	insig
KMW0224	C8H10O	Benzene, (methoxymethyl)-	Ether	538-86-3	2.94236e+06	2.50043e+06	2.97714e+06	3.07304e+06	2.35136e+06	2.84858e+06	2.62711e+06	2.53024e+06	2.28621e+06	2.67242e+06	2.49377e+06	2.23582e+06	0.972563	0.0557738	0.889334	-0.169202	insig
KMW0254	C10H16O	1,5-Heptadien-4-one, 3,3,6-trimethyl-	Terpenoids	546-49-6	6.69566e+06	7.04442e+06	6.86848e+06	7.43724e+06	6.59183e+06	4.95418e+06	8.99042e+06	8.39448e+06	6.94269e+06	6.64466e+06	1.06855e+07	7.4547e+06	1.00175	0.0558978	1.24047	0.310888	insig
XMW0943	C13H28	Undecane, 3,5-dimethyl-	Hydrocarbons	17312-81-1	570130	241516	456606	479716	385949	282234	399311	112170	283879	192390	144411	371802	0.938959	0.0566759	0.622463	-0.683941	insig
WMW0011	C10H16O	Cyclohexanone, 5-methyl-2-(1-methylethenyl)-	Terpenoids	529-00-0	80545.1	75685.6	99868.8	79491.5	82635	84473.9	396074	280627	116692	338561	9	254315	0.216317	0.0577887	2.75767	1.46345	insig
XMW0670	C4H5N3	Acetonitrile, 2,2'-iminobis-	Nitrogen compounds	628-87-5	2.6532e+06	2.61744e+06	2.78394e+06	2.99492e+06	2.50201e+06	2.77578e+06	3.6101e+06	3.69546e+06	2.61974e+06	8.14001e+06	4.60632e+06	5.10829e+06	1.13354	0.0592766	1.70144	0.766757	insig
KMW0551	C14H30	Tetradecane	Hydrocarbons	629-59-4	429740	171688	300312	435680	338278	295571	340583	127784	205246	113431	179965	302272	0.943732	0.0595366	0.64389	-0.635113	insig
NMW0074	C10H16O	Bicyclo[3.1.1]hept-2-ene-2-methanol, 6,6-dimethyl-	Terpenoids	515-00-4	107317	92818.1	95708.1	121073	89506.9	44792.9	165637	210080	117058	138502	438189	178321	1.20958	0.0596172	2.2637	1.17868	up
KMW0446	C10H16O	Citral	Terpenoids	5392-40-5	287541	127087	212343	222299	199309	153904	224992	71068.8	132357	92570.6	77981.9	173191	0.977609	0.0598274	0.642139	-0.639043	insig
WMW0176	C6H10O2	2H-Pyran-2-one, tetrahydro-6-methyl-	Heterocyclic compound	823-22-3	339420	279765	297575	322293	269848	299135	368102	436414	308659	366649	640945	381404	1.08682	0.059852	1.38392	0.468758	insig
XMW0933	C12H18O2	Bicyclo[3.1.1]hept-2-en-6-ol, 2,7,7-trimethyl-, acetate, [1S-(1.alpha.,5.alpha.,6.beta.)]-	Ester	50764-55-1	110890	126536	123214	127860	92977.9	96749.4	175938	217738	131119	135493	373811	177439	1.18653	0.0600096	1.78633	0.837	insig
WMW0199	C5H8O	2-Butenal, 2-methyl-, (E)-	Aldehyde	497-03-0	275414	255133	334042	286646	228407	546590	963454	549052	363567	312756	573450	557667	0.988244	0.0602288	1.72354	0.785377	insig
XMW0794	C12H18	1,5-Cyclooctadiene, 3-(1-methyl-2-propenyl)-	Hydrocarbons	16538-88-8	151591	142336	131420	194393	100359	114431	383603	531301	194017	177138	879893	256297	1.20435	0.0604461	2.90253	1.53731	up
XMW1203	C5H6O3	2,5-Furandione, dihydro-3-methyl-	Heterocyclic compound	4100-80-5	1.52006e+06	1.51189e+06	1.4635e+06	1.6329e+06	1.47909e+06	1.01864e+06	1.97141e+06	2.34029e+06	1.59549e+06	1.44757e+06	2.87273e+06	1.63068e+06	1.01711	0.0613863	1.37469	0.459105	insig
D81	C9H12O3	2-Furanpropanoic acid, ethyl ester	Heterocyclic compound	10031-90-0	367191	367563	369935	394555	337556	245411	756446	1.17447e+06	430634	362902	1.63049e+06	591079	1.14869	0.0625323	2.37537	1.24815	up
XMW0121	C12H24	1-Nonene, 4,6,8-trimethyl-	Hydrocarbons	54410-98-9	114769	108596	172275	172308	154806	254210	306830	253980	163061	183012	335001	191341	0.906448	0.0636123	1.46702	0.552887	insig
KMW0489	C10H14O	1-Cyclohexene-1-carboxAldehyde, 4-(1-methylethenyl)-, (S)-	Aldehyde	18031-40-8	61691	69286	37042	71697.5	51663	43012	182655	279482	71239	79806	457192	123389	1.214	0.0639678	3.56996	1.83591	up
D131	C5H8O	3-Pentyn-1-ol	Alcohol	10229-10-4	1.83046e+06	2.12134e+06	2.37833e+06	2.28006e+06	2.20715e+06	2.29799e+06	3.64006e+06	4.60802e+06	2.21545e+06	2.12239e+06	4.49825e+06	2.57072e+06	1.00699	0.0639922	1.49862	0.583634	insig
KMW0434	C10H16O	2,6,6-trimethyl-1-Cyclohexene-1-carboxaldehyde	Terpenoids	432-25-7	109395	126085	94116.2	155668	75723.8	65379.3	327253	383277	158351	104794	695785	203273	1.16227	0.0640607	2.98983	1.58006	up
WMW0126	C9H16	1,3-Hexadiene, 3-ethyl-2-methyl-	Hydrocarbons	61142-36-7	729728	728926	832462	822585	670088	814050	2.28009e+06	1.29236e+06	679724	877718	2.04284e+06	1.13129e+06	1.04252	0.0649893	1.80607	0.852854	insig
XMW0411	C8H16O	Cyclohexanol, 2,6-dimethyl-	Alcohol	5337-72-4	975073	816533	981757	1.41512e+06	812258	1.01336e+06	2.25884e+06	3.97437e+06	1.13852e+06	1.03026e+06	4.23192e+06	1.53219e+06	1.06099	0.0658542	2.35548	1.23602	up
KMW0258	C7H8O2	2-methoxy-Phenol	Phenol	90-05-1	43220.4	55490.7	52872.3	54040.2	36350.5	25044.1	1.0479e+06	329991	54650.3	152737	600909	205257	1.31828	0.0658798	8.95609	3.16287	up
XMW1356	C16H34	Dodecane, 2-methyl-6-propyl-	Hydrocarbons	55045-08-4	195218	65985.8	117004	176504	139774	102187	69188	69253.6	60966.4	73042.7	82742.8	145931	0.95226	0.0659528	0.629022	-0.668819	insig
KMW0441	C10H12O2	Benzeneacetic acid, ethyl ester	Ester	101-97-3	237509	251926	224184	295181	206877	159940	344425	457718	262595	231280	687171	345154	1.08012	0.0669311	1.69258	0.759225	insig
XMW0569	C6H14O	2-Hexanol, (R)-	Alcohol	26549-24-6	1.19459e+07	1.55681e+07	1.5564e+07	1.38337e+07	1.46694e+07	1.41394e+07	2.4252e+07	3.55002e+07	1.50415e+07	1.4147e+07	3.57218e+07	1.72057e+07	1.03709	0.0688981	1.65501	0.726839	insig
KMW0406	C12H26	Dodecane	Hydrocarbons	112-40-3	339370	181490	282648	283015	237901	168712	460663	203065	362270	240826	448942	456239	0.855563	0.0699489	1.45466	0.540682	insig
XMW0740	C7H7N3	3-Methyl-pyrrolo(2,3-b)pyrazine	Heterocyclic compound	20321-99-7	19774.7	19152.3	19025.9	24270.2	19838.3	13902	21186.6	28169.8	21983	21060.9	42257	27457.4	1.03331	0.0706212	1.39798	0.483344	insig
XMW0119	C9H16O	Cyclopentanone, 2-methyl-3-(1-methylethyl)-	Ketone	54549-81-4	108104	79710.6	77295.2	90170.1	76523.8	93041.1	529127	131135	90623.4	150100	492200	208907	1.1318	0.0715302	3.0525	1.60999	up
KMW0615	C9H16O2	2(3H)-Furanone, 5-butyldihydro-4-methyl-, cis-	Heterocyclic compound	55013-32-6	33209.7	23619.1	29634.1	51506.1	20243.4	35076.4	123766	306312	44120.2	21966.9	284077	91750.6	1.03651	0.0716891	4.51134	2.17356	up
D219	C8H8O2	BenzAldehyde, 4-methoxy-	Aldehyde	123-11-5	269880	244541	240489	304426	210380	166508	310162	423022	291964	272673	721188	358448	1.10007	0.0717333	1.65535	0.72714	insig
WMW0187	C6H14O	2-Hexanol	Alcohol	626-93-7	1.19505e+07	1.57434e+07	1.57468e+07	1.39508e+07	1.47218e+07	1.41227e+07	2.39995e+07	3.52401e+07	1.50925e+07	1.39521e+07	3.46714e+07	1.70615e+07	1.02018	0.0720671	1.62365	0.699243	insig
XMW0650	C5H8O	2-Butenal, 3-methyl-	Aldehyde	107-86-8	40182.9	69099.7	32562.1	81779.5	70649.8	76691.4	67798.6	164888	78849.7	68723.7	141888	86646	0.92564	0.0721236	1.64111	0.71467	insig
XMW1397	C10H10	2-Methylindene	Aromatics	2177-47-1	77942.8	88684.5	115017	108946	40876.9	363838	29511.9	10697.8	13987.3	11225	33768.8	48334.7	1.30316	0.0721447	0.185495	-2.43054	down
KMW0407	C9H14O	2,4-Nonadienal, (E,E)-	Aldehyde	5910-87-2	1.73039e+06	1.58904e+06	1.51629e+06	2.00201e+06	1.30548e+06	1.15943e+06	4.45144e+06	6.63114e+06	2.37119e+06	1.81899e+06	1.18609e+07	2.98621e+06	1.19764	0.0739508	3.23777	1.695	up
XMW0179	C15H32	Dodecane, 2,6,11-trimethyl-	Hydrocarbons	31295-56-4	982163	403093	719391	751980	705414	491974	775209	225380	457828	294529	162808	607384	0.931458	0.0752069	0.62238	-0.684132	insig
NMW0087	C10H16O2	2-Oxabicyclo[2.2.2]octan-6-one, 1,3,3-trimethyl-	Terpenoids	107598-08-3	175508	159156	142765	208941	127886	95940.1	437776	641609	225182	170529	1.13148e+06	278268	1.16798	0.0762335	3.16947	1.66424	up
XMW0602	C13H28	Undecane, 5,7-dimethyl-	Hydrocarbons	17312-83-3	1.03109e+06	488131	860225	1.04251e+06	813664	716082	843580	272588	668872	477632	346025	804288	0.887784	0.0763994	0.689256	-0.536889	insig
NMW0166	C12H10	Biphenyl	Aromatics	92-52-4	26384	15675	124877	21511	13710	99501	288292	71766	80121	78373	137875	118367	1.04596	0.0774514	2.56845	1.3609	up
XMW0036	C10H16O2	1,3-Cyclopentanedione, 4-(3-methylbutyl)-	Ketone	939-86-6	68596.9	43743.8	67471.9	157032	50077.6	65342.2	236193	762739	90473	63212.9	645268	237598	1.05746	0.079306	4.50065	2.17013	up
NMW0010	C10H12	Dicyclopentadiene	Hydrocarbons	77-73-6	230103	226041	243872	213065	187745	113046	376522	410955	227410	165932	432306	223293	0.886503	0.0798544	1.51286	0.597278	insig
KMW0433	C9H10O	Phenol, 4-(2-propenyl)-	Aromatics	501-92-8	111137	113325	110755	140335	107411	82127	139663	196625	122607	108249	305466	176517	1.03083	0.0823715	1.57742	0.657568	insig
D332	C9H15N	2-Nonenenitrile	Nitrogen compounds	29127-83-1	57434	56593.6	42760.1	60557.3	51920.5	43445.2	117480	108926	55042.4	48340.8	207767	83686.7	1.03988	0.0824753	1.98664	0.990328	insig
KMW0217	C10H16	D-Limonene	Terpenoids	5989-27-5	114888	118971	142444	122444	99165.5	133853	413727	192511	83951.1	195124	600349	238517	1.01943	0.0827556	2.35619	1.23646	up
WMW0066	C9H18O	6-Nonen-1-ol, (E)-	Alcohol	31502-19-9	306552	262194	272543	284580	259277	305120	344561	398606	435479	243922	710902	387144	0.98565	0.0832596	1.49125	0.576526	insig
WMW0064	C9H18O	2-Nonen-1-ol, (E)-	Alcohol	31502-14-4	427218	209276	372764	363461	311624	171411	553197	462668	355673	475473	1.31037e+06	541289	1.10001	0.0838678	1.99308	0.995002	insig
XMW0573	C4H8N2	1,5-Diazabicyclo[3.1.0]hexane	Heterocyclic compound	13090-31-8	2.48483e+06	2.35083e+06	3.20572e+06	3.37126e+06	2.2868e+06	2.56204e+06	7.29749e+06	5.61016e+06	2.32819e+06	2.67415e+06	6.72891e+06	3.10834e+06	0.899088	0.0854779	1.70632	0.770886	insig
D373	C7H12O	2,4-Heptadien-1-ol, (E,E)-	Alcohol	33467-79-7	949952	1066620	1073847	1068907	962397	642539	2098779	1789663	1206461	703309	2029164	992074	0.852384	0.0866463	1.53002	0.613553	insig
KMW0451	C6H9NOS	5-Thiazoleethanol, 4-methyl-	Heterocyclic compound	137-00-8	100981	38337.4	73433.5	79640.4	73721.2	59022	80034.7	30532.2	44830.1	36045.1	28412.6	66935.2	0.905033	0.0867819	0.674585	-0.567928	insig
KMW0150	C9H12	Benzene, 1,2,4-trimethyl-	Aromatics	95-63-6	69675.1	54316.2	185902	114141	54207.5	226787	225215	209792	209065	141045	156182	158123	0.879106	0.0874919	1.5594	0.640992	insig
KMW0456	C10H22O	1-Decanol	Alcohol	112-30-1	288147	121005	209803	214101	206474	141755	227165	72546	134192	87295.5	57368.6	184776	0.911863	0.0876732	0.646198	-0.629952	insig
NMW0031	C8H15NO	Hygrine	Heterocyclic compound	496-49-1	90414.9	79395.9	75532.3	115829	64090.1	85281.1	279431	558695	100393	94631.9	672523	116588	1.03936	0.0885279	3.56926	1.83562	up
KMW0194	C8H18O	2-Octanol	Alcohol	123-96-6	43519	57056.5	67898.8	57459.6	43322.3	59748.4	496374	138596	80803.8	114376	103273	200312	1.25445	0.0891998	3.44595	1.7849	up
NMW0754	C5H8O2	Acetylacetone	Ketone	123-54-6	117793	114847	127465	103074	131821	104504	327203	323689	125707	82029.3	279812	131397	0.852319	0.0893048	1.81534	0.860243	insig
WMW0092	C9H21N	1-OctanAmine,N-methyl-	Amine	2439-54-5	40203.3	76227.4	62435.4	80146.7	44598.9	67659.9	220238	440744	51964.2	82840.8	541072	94679.7	1.03647	0.0898511	3.85577	1.94702	up
w41	C8H14O	3-Octen-2-one, (E)-	Ketone	18402-82-9	1.58902e+06	1.87727e+06	1.97914e+06	2.01101e+06	1.68232e+06	1.53182e+06	1.51044e+07	4.27434e+06	1.75607e+06	2.96181e+06	7.77277e+06	3.93805e+06	1.16546	0.0908693	3.35572	1.74662	up
KMW0085	C5H6N2	Pyrazine, methyl-	Heterocyclic compound	109-08-0	33968	29796.3	46000.1	45818.6	9	62814.1	559728	98514.7	82251.5	145738	120914	140052	0.79506	0.0920325	5.25259	2.39303	insig
XMW0236	C6H7NS	Thiazole, 5-ethenyl-4-methyl-	Heterocyclic compound	1759-28-0	39045.2	42113.1	44559.4	44071.1	38265.2	48755	150927	76748.6	44680.3	38530.5	98961.5	59108.4	0.967007	0.0937826	1.82609	0.868758	insig
WMW0040	C10H16	trans-.beta.-Ocimene	Terpenoids	3779-61-1	397384	431868	530267	519811	412344	567192	1.48283e+06	1.58404e+06	591705	9.02662e+06	1.99878e+06	3.86684e+06	1.29153	0.0938643	6.48887	2.69797	up
XMW0364	C11H24O	6-Undecanol	Alcohol	23708-56-7	200772	87956.4	146352	160409	149596	109546	172490	50822.6	106364	62590.9	52727.8	124433	0.911883	0.0939934	0.666285	-0.585788	insig
XMW0434	C8H14O2	4-Hexen-1-ol, acetate	Alcohol	72237-36-6	717816	704129	663416	792181	655742	754122	2006038	1169595	616293	736277	1858050	879807	0.918903	0.0944554	1.69475	0.761068	insig
XMW0422	C14H30	3,5-Dimethyldodecane	Hydrocarbons	107770-99-0	245225	94202	173272	175914	176665	113823	191495	58761.1	108393	76250.1	44986.8	147497	0.894776	0.0946597	0.640774	-0.642112	insig
KMW0386	C10H16O	cis-Dihydrocarvone	Terpenoids	3792-53-8	371184	367404	316570	373477	303531	208328	580874	816565	400853	329582	1.49106e+06	485070	1.0789	0.0955544	2.11493	1.08061	up
XMW0170	C9H10O	BenzAldehyde, 3-ethyl-	Aldehyde	34246-54-3	123446	103395	123811	117733	90235.5	96139.1	395797	138641	153763	119051	190855	167749	1.06369	0.0957763	1.78059	0.832356	insig
KMW0421	C8H8O3	Methyl salicylate	Ester	119-36-8	27720.9	18799.5	54909.8	22966.2	18778.1	51806.7	311687	142516	126249	71025.3	971973	251253	1.36419	0.0959122	9.61479	3.26526	up
D416	C10H14O3	Furfuryl pentanoate	Ester	36701-01-6	1.80537e+06	1.66009e+06	1.73948e+06	2.88612e+06	1.42092e+06	1.39958e+06	2.09648e+06	3.88554e+06	1.91786e+06	1.76645e+06	5.06216e+06	2.89724e+06	0.930989	0.09608	1.61532	0.691824	insig
XMW0223	C7H9NO2	1H-Pyrrole-2,5-dione, 3-ethyl-4-methyl-	Heterocyclic compound	20189-42-8	1.23211e+06	1.23874e+06	1.05373e+06	1.34814e+06	1.03741e+06	771044	1.55318e+06	2.27065e+06	1.25383e+06	1.15023e+06	3.77735e+06	1.6175e+06	1.03661	0.0962773	1.73963	0.79878	insig
XMW0658	C7H12O2	2-Heptenoic Acid	Acid	18999-28-5	222519	225546	233214	355341	194714	288373	1.14459e+06	2.60524e+06	238568	290729	3.14194e+06	428552	1.02368	0.0969207	5.16522	2.36883	up
KMW0435	C10H18O	2-Decenal, (Z)-	Aldehyde	2497-25-8	906386	871835	795615	1.16029e+06	766670	559138	1.06536e+06	1.66988e+06	885912	808352	2.39558e+06	1.24203e+06	0.952604	0.0991347	1.59431	0.672934	insig
XMW0693	C11H18O2	2,6-Octadienoic acid, 3,7-dimethyl-, methyl ester	Ester	2349-14-6	89066.2	40903	77070	74161.4	78002	60209.9	80746	34974	45837	31668	32628	71505	0.878129	0.0994346	0.708987	-0.496169	insig
XMW0276	C7H12O	4-Hexen-3-one, 5-methyl-	Ketone	13905-10-7	162478	188596	203731	267237	157168	250291	816481	1.74981e+06	193590	213660	2.31966e+06	354683	1.01366	0.0998856	4.59364	2.19964	up
D191	C10H14O2	2-Hexanoylfuran	Heterocyclic compound	14360-50-0	1.21088e+07	1.22618e+07	1.04627e+07	1.23847e+07	1.04913e+07	7.36222e+06	1.5063e+07	2.12503e+07	1.19823e+07	1.13184e+07	3.66029e+07	1.55026e+07	1.0314	0.101932	1.71687	0.779782	insig
XMW0729	C11H18	Cyclohexane, 2-ethenyl-1,1-dimethyl-3-methylene-	Hydrocarbons	95452-08-7	106716	81423.1	84468.4	148544	83721.3	88448.3	534465	190289	123667	2.27468e+06	428960	970330	1.23797	0.102444	7.62218	2.9302	up
XMW1401	C11H20O2	n-Valeric acid cis-3-hexenyl ester	Ester	35852-46-1	2.67291e+06	2.66428e+06	2.39441e+06	3.22571e+06	2.3172e+06	1.77275e+06	3.27224e+06	5.04135e+06	2.67973e+06	2.55511e+06	8.03966e+06	3.66928e+06	0.998555	0.102644	1.67854	0.747204	insig
KMW0230	C8H14O	3-Octen-2-one	Ketone	1669-44-9	897999	1.16721e+06	1.26699e+06	1.17801e+06	1.02745e+06	961374	1.30782e+07	3.36095e+06	1.18961e+06	1.99879e+06	5.34103e+06	2.8574e+06	1.20928	0.102824	4.28156	2.09814	up
XMW0196	C11H24	Decane, 4-methyl-	Hydrocarbons	2847-72-5	1.25413e+06	1.2365e+06	1.27033e+06	1.28291e+06	1.10679e+06	1.1134e+06	1.53351e+06	1.42959e+06	1.2253e+06	1.16455e+06	1.90492e+06	1.32406e+06	0.905522	0.103922	1.18142	0.240524	insig
XMW0443	C10H18O2	(E)-2,6-Dimethylocta-3,7-diene-2,6-diol	Alcohol	51276-34-7	114498	110290	92093	108397	78319.7	60546.3	172535	209016	92070.3	100481	368487	125654	0.999091	0.104136	1.89357	0.921105	insig
KMW0429	C11H18O2	Isobornyl formate	Ester	1200-67-5	9.28019e+06	9.42314e+06	8.01055e+06	9.72376e+06	8.00471e+06	5.6486e+06	1.12947e+07	1.62692e+07	9.17954e+06	8.68938e+06	2.7867e+07	1.18534e+07	1.01858	0.105334	1.69997	0.765511	insig
KMW0417	C10H16O	2-Cyclohexen-1-ol, 2-methyl-5-(1-methylethenyl)-, cis-	Terpenoids	1197-06-4	2.28479e+07	2.31042e+07	1.99112e+07	2.39117e+07	1.95853e+07	1.41135e+07	2.81736e+07	4.00447e+07	2.27615e+07	2.12914e+07	6.97221e+07	2.94171e+07	1.02222	0.105795	1.71219	0.77584	insig
XMW1448	C10H16O	3,6-Dimethyl-2,3,3a,4,5,7a-hexahydrobenzofuran	Heterocyclic compound	70786-44-6	8997.42	15536.6	9333.51	15300.1	11271.3	11242.3	35864.7	31854.6	10377.4	15059.3	73351.4	17193.3	1.03186	0.105887	2.56275	1.35769	up
XMW1337	C13H28	Nonane, 3-methyl-5-propyl-	Hydrocarbons	31081-18-2	1.37583e+06	682203	1.12886e+06	1.32819e+06	1.07037e+06	940165	1.07799e+06	541726	917940	599958	733012	1.11676e+06	0.82184	0.106387	0.764278	-0.38783	insig
KMW0243	C8H14O	(E)-2-Octenal	Aldehyde	2548-87-0	473934	506603	480465	559913	474343	384284	697787	957177	519982	446359	1.39747e+06	582321	0.963767	0.106528	1.59786	0.676138	insig
KMW0126	C6H8N2	Pyrazine, 2,6-dimethyl-	Heterocyclic compound	108-50-9	29813.2	34955.8	58061.3	52099.8	39237.3	50501.1	2.31351e+06	281948	203866	494142	440275	386395	1.47203	0.107582	15.5672	3.96043	up
XMW1227	C9H14O2	(E)-2-Methylbut-2-en-1-yl methacrylate	Ester	88142-95-4	153121	166862	164086	236713	137504	216988	669334	1.94747e+06	188696	200492	2.2501e+06	282813	1.01587	0.108075	5.15115	2.36489	up
w02	C10H18O	2,4-Decadien-1-ol	Alcohol	14507-02-9	173887	81599.7	135447	125779	120535	86598.2	137951	53167.2	88773.9	55615.1	45995.7	119984	0.869901	0.108103	0.692808	-0.529472	insig
XMW0735	C10H12O	Benzenemethanol, .alpha.-2-propenyl-	Alcohol	936-58-3	5.5713e+06	5.52576e+06	4.83568e+06	5.87578e+06	4.76404e+06	3.47701e+06	6.78434e+06	9.70412e+06	5.3947e+06	5.09758e+06	1.64765e+07	7.10589e+06	1.00356	0.108214	1.68266	0.750742	insig
XMW0213	C11H22O2	Isopentyl hexanoate	Ester	2198-61-0	1124733	1022836	1012267	1605734	932377	778025	1292693	2300487	1090280	1011187	3042295	1620224	0.906651	0.108267	1.59932	0.677461	insig
KMW0432	C10H16O	2,6-Octadienal, 3,7-dimethyl-, (Z)-	Terpenoids	106-26-3	907762	940728	791446	1.1612e+06	773757	582166	1.06765e+06	1.67691e+06	881082	807328	2.49724e+06	1.2982e+06	0.935413	0.108579	1.59556	0.674066	insig
D188	C5H5N3O	Pyrazinamide	Heterocyclic compound	98-96-4	1.07357e+06	1.08768e+06	953267	1.23762e+06	936826	694704	1.29502e+06	1.90356e+06	1.09821e+06	991360	3.14481e+06	1.40357e+06	0.98853	0.108944	1.6439	0.71712	insig
D355	C10H15N	2,6-Octadienenitrile, 3,7-dimethyl-, (Z)-	Nitrogen compounds	31983-27-4	1.27788e+06	1.30668e+06	1.18242e+06	1.46043e+06	1.09977e+06	803122	1.56775e+06	2.28894e+06	1.2439e+06	1.1658e+06	3.6965e+06	1.6961e+06	0.973454	0.110219	1.63513	0.709408	insig
NMW0101	C10H16O2	Ascaridole	Terpenoids	512-85-6	253537	229258	203131	295505	207432	168654	290033	434124	233023	217063	680787	332367	0.945985	0.110334	1.61132	0.688244	insig
NMW0008	C8H14O4	Hexanedioic acid, dimethyl ester	Ester	627-93-0	233233	250192	198197	249135	203535	144079	278167	407378	236288	213959	677954	293109	0.991172	0.110545	1.64808	0.720784	insig
XMW0789	C11H22O2	2-Nonanol, acetate	Ester	14936-66-4	695675	701472	633922	877006	631984	486910	824250	1.27106e+06	706865	644070	1.88593e+06	934093	0.944384	0.110553	1.55608	0.637912	insig
XMW0238	C13H28	Undecane, 4,4-dimethyl-	Hydrocarbons	17312-68-4	2.11733e+06	1.95284e+06	1.84727e+06	2.40169e+06	1.7308e+06	1.32449e+06	2.39665e+06	3.85026e+06	1.96178e+06	1.81588e+06	5.72429e+06	2.69775e+06	0.942912	0.111656	1.62176	0.697563	insig
XMW0109	C13H28	Dodecane, 4-methyl-	Hydrocarbons	6117-97-1	35070	14527	32703	32036	25399	19522	28642	7650.9	20533.7	12803	10691	27324	0.818026	0.111972	0.675918	-0.565081	insig
XMW1240	C11H22O2	Hexanoic acid, 2-methylbutyl ester	Ester	2601-13-0	707127	613751	645324	1141536	560270	513321	811153	1.75348e+06	676065	632742	1.99384e+06	1110976	0.86869	0.112917	1.66891	0.738905	insig
XMW0441	C2H2ClN3	1H-1,2,4-Triazole, 3-chloro-	Heterocyclic compound	6818-99-1	745164	737109	725310	866740	635475	462480	890206	1.43298e+06	728216	667151	2.16768e+06	976176	0.950545	0.113812	1.64476	0.71788	insig
KMW0176	C8H14O	5-Hepten-2-one, 6-methyl-	Ketone	110-93-0	27612.2	35259	48555	32800	34111	63871	1.86949e+06	180908	211941	171093	356935	529009	1.42388	0.115031	13.7046	3.77659	up
XMW1138	C10H18O	6-Octen-1-ol, 7-methyl-3-methylene-	Terpenoids	13066-51-8	2.62292e+06	2.60604e+06	2.13286e+06	2.41661e+06	2.11062e+06	1.32694e+06	3.21536e+06	5.16495e+06	2.66607e+06	2.12894e+06	9.63686e+06	3.33389e+06	1.01521	0.117206	1.97837	0.98431	insig
XMW0588	C7H13N3O	1,3,5-Triazaadamantan-7-ol	Heterocyclic compound	130267-10-6	537486	566346	476675	509143	474886	381214	648866	1.00408e+06	547298	485563	1.76716e+06	712802	1.00616	0.117666	1.75364	0.81035	insig
XMW0762	C2H5N3O2	Imidodicarbonic diamide	Nitrogen compounds	108-19-0	830698	832460	705811	825642	709677	495330	975455	1.42352e+06	793099	744072	2.48525e+06	1.02151e+06	0.98809	0.117831	1.69172	0.758489	insig
XMW0791	C7H7NO3	Phenol, 4-methyl-2-nitro-	Phenol	119-33-5	364193	359042	327161	364403	334342	217742	414509	589944	343753	344238	999697	440691	0.97823	0.117844	1.59279	0.671557	insig
D245	C10H14O	4-Phenyl-2-butanol	Alcohol	2344-70-9	98307	94291.7	72713.8	116222	83915.3	59450.9	114137	156439	96592.8	82298.5	270553	124645	0.939956	0.118199	1.60919	0.686333	insig
XMW0267	C7H15N	2-Ethylpiperidine	Heterocyclic compound	1484-80-6	1.41115e+06	1.2355e+06	1.17929e+06	1.213e+06	1.00193e+06	1.22277e+06	4.64018e+06	1.8991e+06	773660	2.03569e+06	8.60645e+06	2.44644e+06	0.973189	0.118476	2.80872	1.48991	insig
KMW0342	C10H18O	Citronellal	Terpenoids	106-23-0	55523.1	43905.5	73848.4	76569.8	56230	72608.4	42512.5	80058.7	72606.8	91643.1	137363	105809	0.743682	0.120023	1.39956	0.484976	insig
D261	C9H18OS	Butanethioic acid, 3-methyl-, S-(1-methylpropyl) ester	Ester	2432-91-9	402733	228255	293679	328863	262410	171806	625772	287164	242585	300727	801470	463487	0.84104	0.121869	1.61233	0.689149	insig
D248	C11H22O2	Propanoic acid, 2-methyl-, heptyl ester	Ester	2349-13-5	1.28199e+06	1.05663e+06	1.22985e+06	2.49206e+06	846484	925576	1.47129e+06	3.0443e+06	1.40534e+06	1.08944e+06	3.5442e+06	2.16431e+06	0.836889	0.12204	1.62384	0.699412	insig
XMW0228	C8H14O	Cyclohexanol, 1-ethenyl-	Alcohol	1940-19-8	1.48648e+06	1.33236e+06	1.21681e+06	1.33142e+06	1.12627e+06	982979	3.70522e+06	2.01639e+06	837548	2.17791e+06	8.60873e+06	2.54694e+06	1.00765	0.125031	2.66077	1.41184	up
XMW0309	C8H15NO	Piperidin-3-one, 2,2,5-methyl-	Heterocyclic compound	103634-57-7	426123	331458	391845	683830	313009	301726	453035	1.18817e+06	401796	341974	1.28323e+06	674831	0.82845	0.125854	1.77412	0.827103	insig
GMW0087	C10H18O	(E)-2-Decenal	Aldehyde	3913-81-3	183816	107796	145218	171702	117269	108034	254959	278261	138342	80077	368456	188045	0.686479	0.125922	1.56882	0.649683	insig
XMW0110	C14H30	Dodecane, 4,6-dimethyl-	Hydrocarbons	61141-72-8	366083	143887	277556	280017	261920	219056	328356	102514	159455	109029	80532.8	259086	0.878411	0.125984	0.670946	-0.575732	insig
XMW1332	C8H14O2	2,2'-Bifuran, octahydro-	Heterocyclic compound	1592-33-2	1.38013e+06	1.55259e+06	1.51035e+06	2.26908e+06	1.19152e+06	2.0211e+06	5.61291e+06	2.10853e+07	1.68641e+06	1.50561e+06	2.35078e+07	2.3745e+06	0.940088	0.12624	5.61952	2.49045	insig
KMW0205	C7H12O	Cyclohexene, 1-methoxy-	Aromatics	931-57-7	1.14435e+06	1.02969e+06	934756	1.02211e+06	790686	1.04219e+06	3.46043e+06	1.4091e+06	581000	1.55629e+06	6.39469e+06	1.86583e+06	0.897902	0.131752	2.56001	1.35615	insig
D390	C11H18O	Cyclopentanone, 2-(2-hexenyl)-	Ketone	34687-46-2	110007	43607.3	80018.6	78996.2	82032.5	53365.8	91981.7	35740.5	41810.1	33090	31234.1	74700.3	0.841921	0.132563	0.6887	-0.538051	insig
XMW0773	C4H9NO5	Ethanol, 2-(2-hydroxyethoxy)-, 1-nitrate	Alcohol	20633-16-3	23961.7	38668.4	29261.9	36426.3	29002.2	12114.8	42614.1	80140.9	32632.3	20025.7	125060	40114.7	0.879479	0.136338	2.01014	1.00729	insig
XMW1286	C4H6N2O	1H-Imidazole-4-methanol	Heterocyclic compound	822-55-9	35133.1	37015.3	61053.8	49582.3	25722	38759	189428	55431.9	52680.7	49925.7	64609.8	71214.7	0.996823	0.136471	1.95454	0.966832	insig
XMW0269	C10H18O3	2-Methylbutanoic anhydride	Others	1468-39-9	741786	389090	635367	728646	577353	501275	671878	254240	487895	337542	305063	631344	0.808031	0.137577	0.75219	-0.410832	insig
KMW0164	C8H16O2	Pentanoic acid, 4-methyl-, ethyl ester	Ester	25415-67-2	55627.9	38416.2	50272.6	78482.3	32294.2	46159.9	94018.6	117079	41060.1	44318.6	105022	52161.1	0.701672	0.137954	1.50591	0.590632	insig
D239	C9H16O3	Acetoacetic acid isoamyl ester	Ester	2308-18-1	15112.5	16569	46682.1	18253.9	13600.7	61388.2	49782	31671.2	46932.1	41013.2	42730.5	48601.9	0.905715	0.139022	1.51935	0.603457	insig
XMW0371	C13H28	Nonane, 5-methyl-5-propyl-	Hydrocarbons	17312-75-3	285813	126967	217795	234949	194061	136606	237963	57879.5	162905	103553	72476.2	195914	0.798779	0.144292	0.694447	-0.526064	insig
XMW0032	C5H6O3	4,5-Dihydro-3-furoic Acid	Acid	98021-62-6	361541	358840	375162	411032	198814	764401	2832129	446494	242352	480526	2206000	818763	0.781027	0.146755	2.84488	1.50837	insig
XMW1460	C10H10O	3-Buten-2-one, 4-phenyl-	Ketone	122-57-6	23337.5	18497.4	11468.1	28196.6	19639.7	10648.4	30221.3	24410.2	18360.2	17346	47165.2	24572.5	0.790451	0.147542	1.44985	0.535902	insig
WMW0222	C12H24	1-Dodecene	Hydrocarbons	112-41-4	805663	703299	686114	783475	658293	441576	910781	1.28532e+06	743081	588974	2.42889e+06	932975	0.895518	0.148882	1.68938	0.756498	insig
XMW0606	C9H18O2	1,3-Dioxolane, 2-butyl-2-ethyl-	Heterocyclic compound	935-49-9	96775.7	86961.9	118739	191133	90262.8	116650	274311	127944	108244	135652	130046	220905	0.766995	0.151762	1.42337	0.509312	insig
XMW1218	C10H20O2	2-Nonanone, 3-(hydroxymethyl)-	Ketone	67801-33-6	416693	377337	396030	450556	362626	396863	534023	644726	410822	303119	816366	446058	0.717509	0.15484	1.31457	0.394594	insig
XMW0659	C10H14	Benzene, n-butyl-	Aromatics	104-51-8	130492	148247	211230	196406	147901	223169	438696	412212	204623	4.94565e+06	587025	1.99119e+06	1.15766	0.155802	8.11332	3.02029	up
XMW0420	C13H28	Undecane, 2,9-dimethyl-	Hydrocarbons	17301-26-7	686601	563308	571796	736745	547456	393610	714871	968499	563674	494668	1.49345e+06	779128	0.797632	0.156131	1.43285	0.518891	insig
D321	C6H8N2O	Pyrazine, 2-methoxy-3-methyl-	Heterocyclic compound	2847-30-5	138439	114584	155115	170898	137620	161099	165512	114736	125408	119024	135638	109830	0.784539	0.156147	0.877408	-0.188681	insig
XMW0598	C9H10	.alpha.-Methylstyrene	Aromatics	98-83-9	76547.2	87157.9	147539	64949	53830	148097	149492	102726	131457	129537	122118	116936	0.813095	0.156272	1.30123	0.379874	insig
KMW0267	C8H8O2	Benzoic acid, methyl ester	Ester	93-58-3	221597	226141	228775	229228	189521	242401	641738	292118	253064	4.39222e+06	457793	1.89564e+06	1.06602	0.158012	5.93017	2.56807	up
KMW0247	C10H16	.beta.-Phellandrene	Terpenoids	555-10-2	1.27512e+06	1.56775e+06	1.14262e+06	1.20206e+06	1.07459e+06	925781	2.15069e+06	1.12311e+06	336451	5.2339e+06	4.18317e+06	1.67721e+06	0.535632	0.164288	2.04573	1.03261	insig
NMW0750	C6H12O3	ParAldehyde	Aldehyde	123-63-7	1.22866e+07	1.26307e+07	1.41299e+07	1.31203e+07	1.23212e+07	1.51074e+07	1.40874e+07	1.41804e+07	1.32148e+07	1.40329e+07	1.45745e+07	1.41786e+07	0.732207	0.164443	1.0587	0.082296	insig
XMW0028	C8H15N	Pyridine, 2,3,4,5-tetrahydro-6-propyl-	Heterocyclic compound	1604-01-9	92239.9	87098.4	89107.6	85818.5	69928	153118	725775	91119.9	67886.9	126295	372919	193375	0.809926	0.16684	2.73228	1.4501	insig
XMW1465	C10H16O2	7-Oxabicyclo[4.1.0]heptan-2-one, 6-methyl-3-(1-methylethyl)-	Ketone	5286-38-4	170619	86606.4	136012	153715	116023	95112	205438	187379	131499	79506	237072	158479	0.59608	0.168854	1.31828	0.398659	insig
XMW0189	C10H16O	3-Cyclohexene-1-acetAldehyde, .alpha.,4-dimethyl-	Aldehyde	29548-14-9	29769.5	18911	23064	22538.1	18330.4	20247.7	679609	100818	26351.8	26562.3	218051	56082	1.06353	0.176433	8.33561	3.05929	up
WMW0083	C10H20O	2-Decen-1-ol, (E)-	Alcohol	18409-18-2	639535	241680	429486	520177	395654	266436	453305	248693	309214	196232	233933	398862	0.71142	0.177563	0.738172	-0.437972	insig
KMW0493	C9H10O2	2-Methoxy-4-vinylphenol	Aromatics	7786-61-0	9182.72	10404	10952	12478.2	11693	10154	9	27095	19610	11299	35963	18683	0.220799	0.178041	1.73685	0.796475	insig
NMW0022	C8H10O	Benzenemethanol, .alpha.-methyl-	Alcohol	98-85-1	206653	215091	191344	236531	214697	142835	225627	262344	209719	214631	399377	198014	0.78859	0.178178	1.25064	0.322666	insig
WMW0087	C9H18O2	Butanoic Acid, 3-methylbutyl ester	Ester	106-27-4	706778	703897	629846	696378	671374	511458	1.33645e+06	3.52589e+06	645992	504695	6.63823e+06	625848	0.79833	0.179474	3.38725	1.76011	insig
XMW0714	C6H7NO	3-Acetyl-1H-pyrroline	Heterocyclic compound	1072-82-8	309895	304203	285268	291772	272253	250783	660562	356304	105670	398648	1.34879e+06	468391	0.628437	0.181912	1.9475	0.961626	insig
WMW0196	C10H16O2	Lilac Aldehyde C	Aldehyde	53447-48-6	378931	359844	340168	361853	357573	421358	482329	457155	357203	316904	909046	501144	0.772185	0.182264	1.36223	0.445971	insig
KMW0361	C9H10O	BenzAldehyde, 4-ethyl-	Aldehyde	4748-78-1	11533.4	6518.13	15580.2	6692.49	7437.71	22369.4	336398	22338.2	27429.9	14084.4	78041	56584.6	1.11037	0.185155	7.62677	2.93107	up
D204	C13H26O2	Pentyl octanoate	Ester	638-25-5	74616.1	33265.2	31197.1	73235.2	54687.1	51209.6	26338.4	42255.6	28351.6	20005.7	48926.7	65104.9	0.719771	0.188035	0.725881	-0.462195	insig
XMW0485	C2H3ClS2	Carbonochloridodithioic acid, methyl ester	Others	16696-91-6	240419	213102	211068	217564	211292	178840	446685	230936	119366	267117	842162	306143	0.704713	0.193356	1.73893	0.798197	insig
NMW0035	C8H11N	BenzenAmine, N,N-dimethyl-	Amine	121-69-7	93415	89426.9	89651.1	96327.2	89858	102696	102004	90173	74498	845974	107744	445609	0.725118	0.20824	2.96772	1.56936	insig
XMW1308	C10H17F3O2	1-Octyl trifluoroacetate	Ester	2561-21-9	257920	248928	246165	277760	252886	236055	291331	398048	230478	214113	492022	273723	0.664936	0.210072	1.25005	0.321984	insig
XMW0587	C12H24O2	Octanoic acid-tert butyl ester	Ester	5457-66-9	236512	102601	172601	181725	163997	126321	229352	71141.8	121046	88611.8	53210.4	156507	0.778098	0.210553	0.731755	-0.450566	insig
WMW0214	C11H24	Nonane, 4,5-dimethyl-	Hydrocarbons	17302-23-7	1.44485e+06	1.0347e+06	1.04711e+06	1.20364e+06	1.02708e+06	818304	1.88339e+06	1.11597e+06	1.19213e+06	986473	1.27108e+06	1.36732e+06	0.648738	0.212922	1.18868	0.249359	insig
KMW0244	C8H12N2	Pyrazine, 2-methyl-5-(1-methylethyl)-	Heterocyclic compound	13925-05-8	9	9	9	9	9	9	9	46279.1	21757.5	3.04347e+06	63928.8	1.07064e+06	1.35166	0.213791	78631.3	16.2628	up
KMW0188	C4H8S2	2-Methyl-1,3-dithiacyclopentane	Heterocyclic compound	5616-51-3	11668.7	11275.9	96372.5	19962.7	12124.9	111226	107219	40944.4	32896.3	384020	26256.5	160414	0.784365	0.216114	2.86239	1.51722	insig
WMW0078	C14H22O	2,4-Di-tert-butylphenol	Phenol	96-76-4	36746.9	26945.9	33564.3	42445.7	18173.6	166218	23321.9	19682	16602.3	24087.9	20557.4	27073.4	0.934109	0.216479	0.405206	-1.30327	insig
XMW1450	C3H6ClNO2	Propane, 2-chloro-2-nitro-	Others	594-71-8	298518	314678	334439	399818	321697	495942	526419	623804	316583	301234	1.04277e+06	347664	0.639084	0.218871	1.45882	0.5448	insig
XMW0306	C8H16O2	Heptanoic acid, methyl ester	Ester	106-73-0	263228	293484	240043	269232	221415	194354	395125	263556	130308	328669	830276	350166	0.638407	0.221736	1.55093	0.633133	insig
WMW0120	C9H19I	Nonane, 1-iodo-	Halogenated hydrocarbons	4282-42-2	57502.2	23695.6	41523.1	42617	34645.6	38115.5	59548.1	87965.1	29196.3	21586.2	83549.3	52327.8	0.452037	0.226318	1.4035	0.489034	insig
XMW0296	C10H20O2	Acetic acid, octyl ester	Ester	112-14-1	82038.3	30465.4	70620.4	79542.3	59839.9	50833.1	74665.9	12287.8	52732	47900.7	15232.4	67339.6	0.684835	0.227482	0.723627	-0.466682	insig
XMW0127	C10H14	o-Cymene	Terpenoids	527-84-4	50612	42699.3	403649	52319	37761.8	671248	370734	181941	152645	3.04469e+06	144477	1.26787e+06	0.840539	0.230735	4.10268	2.03657	insig
KMW0589	C15H24	Humulene	Terpenoids	6753-98-6	57364.7	38066.9	61016.5	142046	54231.2	73155.4	108881	73145	32246.8	135635	117960	124575	0.534107	0.23214	1.3911	0.476227	insig
XMW1089	C11H20O2	Hexanoic acid, cyclopentyl ester	Ester	5413-59-2	100302	37543.8	71310.8	65076	65815.6	57441.9	89724.3	28853.6	48927	32531.6	37186.6	64130.4	0.721308	0.233661	0.75814	-0.399464	insig
XMW0037	C10H14	Benzene, 1-ethyl-3,5-dimethyl-	Aromatics	934-74-7	40203.6	25021.3	108125	38569.6	31104.7	150346	78025.4	44224.1	55539.2	3.51012e+06	45938.6	1.30567e+06	0.705003	0.233716	12.8111	3.67933	insig
XMW0909	C10H14O	2,6,6-Trimethylbicyclo[3.2.0]hept-2-en-7-one	Ketone	4613-37-0	925589	608083	658059	655573	565258	643332	873246	875303	587037	3.59164e+06	1.12675e+06	700377	0.742584	0.244304	1.91187	0.934986	insig
XMW1209	C9H18O2	Propanoic acid, 2-methyl-, 2-methylbutyl ester	Ester	2445-69-4	597014	372424	385219	455130	456062	222468	446191	89600	410387	364469	51349	458199	0.654239	0.249921	0.731496	-0.451077	insig
KMW0426	C7H5N	Benzonitrile	Nitrogen compounds	100-47-0	146859	141741	258035	143151	149636	286414	2089364	200636	310920	304099	253037	322683	0.866929	0.251799	3.09169	1.6284	insig
NMW0181	C12H12	Naphthalene, 1,6-dimethyl-	Aromatics	575-43-9	6405.16	11216.5	163188	10456.8	6575.01	138785	429738	56241.4	63763.5	57585.4	131826	93418.7	0.931202	0.252446	2.47329	1.30643	insig
XMW1310	C9H18O2	Isobutyl isovalerate	Ester	589-59-3	199640	122896	137474	138886	145793	94583	142444	29671	142191	130163	23887	160246	0.670934	0.25617	0.748985	-0.416992	insig
XMW0405	C7H13NO	4-Piperidinone, 1,3-dimethyl-	Heterocyclic compound	4629-80-5	7.26903e+06	7.60755e+06	7.44311e+06	7.61442e+06	7.84738e+06	5.13809e+06	8.22161e+06	7.63388e+06	7.04631e+06	6.98277e+06	9.08527e+06	7.71443e+06	0.656405	0.25814	1.08771	0.1213	insig
D335	C8H12N2	Pyrazine, (2-methylpropyl)-	Heterocyclic compound	29460-92-2	91290.4	89990.3	83916.3	94962.1	61010.5	65645.9	437294	187443	99109.9	9	307091	9	0.557374	0.26117	2.11775	1.08253	insig
XMW0642	C8H16O	Cyclohexanol, 3,5-dimethyl-	Alcohol	5441-52-1	24565.9	18446.3	26771.5	23004.3	22147.7	21638.6	166414	19882.1	20478.2	28826.4	38447.4	38010.8	0.725909	0.26182	2.2849	1.19213	insig
NMW0038	C8H10O	Benzenemethanol, 4-methyl-	Alcohol	589-18-4	565832	514864	613796	643831	539038	566109	778351	713305	556727	4016174	991784	561910	0.750232	0.264143	2.21238	1.1456	insig
D409	C10H18O	(S)-2,5-Dimethyl-3-vinylhex-4-en-2-ol	Alcohol	35671-15-9	4.2574e+06	4.27535e+06	3.66772e+06	4.0492e+06	3.6714e+06	2.90778e+06	8.1846e+06	4.02764e+06	896422	4.74228e+06	1.49393e+07	4.93276e+06	0.335349	0.265211	1.65243	0.724586	insig
XMW1383	C5H9Br	bromo-Cyclopentane	Halogenated hydrocarbons	137-43-9	5.00491e+06	4.77224e+06	4.90953e+06	5.14667e+06	3.57279e+06	8.11217e+06	2.13503e+07	3.75612e+06	5.38538e+06	7.79505e+06	6.38609e+06	6.80826e+06	0.604426	0.265334	1.63337	0.707856	insig
XMW0122	C10H18O	Cyclohexanol, 2-methyl-3-(1-methylethenyl)-, (1.alpha.,2.alpha.,3.alpha.)-	Alcohol	54244-81-4	130962	77428.3	112511	130913	127688	88211	148201	90913.7	96952.6	80133.1	9	95605.6	0.560094	0.270862	0.766519	-0.383607	insig
KMW0102	C6H14O	1-Hexanol	Alcohol	111-27-3	1.16358e+07	1.16697e+07	1.31627e+07	1.27253e+07	8.80706e+06	1.98908e+07	5.03372e+07	8.48202e+06	1.31456e+07	1.88953e+07	1.50936e+07	1.77537e+07	0.564932	0.275173	1.58821	0.667398	insig
NMW0766	C7H12O2	2-Propenoic acid, butyl ester	Ester	141-32-2	5.61106e+06	5.2724e+06	6.02745e+06	5.82377e+06	4.05485e+06	9.03866e+06	2.28635e+07	4.15091e+06	5.92543e+06	8.57389e+06	6.86988e+06	8.07456e+06	0.571805	0.275979	1.5758	0.656086	insig
XMW0145	C2H4N4	Dicyandiamide	Nitrogen compounds	461-58-5	935216	850770	839766	979263	658116	1.61732e+06	4.09769e+06	638071	986362	1.45147e+06	1.17327e+06	1.32629e+06	0.562553	0.278736	1.64497	0.718061	insig
NMW0768	C6H13N	CyclohexylAmine	Amine	108-91-8	1.22987e+07	1.17409e+07	1.33037e+07	1.28732e+07	8.83133e+06	1.84777e+07	5.05992e+07	8.24383e+06	1.29954e+07	1.90707e+07	1.41992e+07	1.78922e+07	0.540232	0.282367	1.58658	0.66592	insig
KMW0672	C12H12	Naphthalene, 2,6-dimethyl-	Aromatics	581-42-0	5291.05	9	173626	15265.8	11015.2	125907	459478	47023.3	57961.1	57980.7	110964	96501.2	0.711783	0.284817	2.50641	1.32563	insig
D313	C10H20O2	3-Hexene, 1-(1-ethoxyethoxy)-, (Z)-	Aldehyde	28069-74-1	269164	233312	307711	477851	242424	267938	622290	345866	227397	284030	304371	510031	0.537708	0.284967	1.27557	0.351141	insig
XMW1237	C7H12O2	3-Pentenoic Acid, 2,2-dimethyl-	Acid	16642-52-7	674767	640231	858207	959261	556133	548059	754458	277600	748857	3044138	312409	2779744	0.279103	0.286258	1.86874	0.902065	insig
D308	C6H12S	Allyl Sulfur compounds	Sulfur compounds	27817-67-0	3.00336e+06	2.88613e+06	3.04125e+06	3.14926e+06	2.22681e+06	4.92392e+06	1.17526e+07	2.06462e+06	3.14355e+06	4.5691e+06	3.70955e+06	4.27763e+06	0.530507	0.287631	1.53489	0.618133	insig
NMW0083	C7H7NO2	Benzene, 1-methyl-4-nitro-	Aromatics	99-99-0	90145.2	80036.7	55338.4	113253	67798.5	36922.2	3.43551e+06	221651	89998.4	93295	374612	112069	0.925853	0.288115	9.75692	3.28643	insig
XMW1324	C10H10O	BenzeneacetAldehyde, .alpha.-ethylidene-	Aldehyde	4411-89-6	4578	8066.24	7027.12	8091	6428.89	9	445266	26684.1	11654.1	8010	23894.3	25478	0.954673	0.288175	15.8182	3.98351	insig
XMW0289	C7H8O2	2-Acetyl-5-methylfuran	Heterocyclic compound	1193-79-9	4.47922e+06	4.39299e+06	3.68252e+06	3.9437e+06	3.86865e+06	3.19387e+06	7.05402e+06	4.18888e+06	1.21949e+06	4.52635e+06	1.34478e+07	5.13527e+06	0.358398	0.290761	1.50978	0.594336	insig
XMW0662	C11H10	Naphthalene, 2-methyl-	Aromatics	91-57-6	113779	100591	5.87397e+06	143098	108213	5.02943e+06	1.12881e+07	1.7195e+06	2.61005e+06	1.82014e+06	2.65193e+06	3.81728e+06	0.954492	0.292341	2.10281	1.07232	insig
KMW0115	C8H8	Styrene	Aromatics	100-42-5	322553	208336	868442	671076	52712.9	2.39328e+06	1.00988e+06	423171	362768	9.25498e+06	952671	2.38068e+06	0.667154	0.301646	3.18487	1.67124	insig
NMW0769	C5H11NO	Butanal, 3-methyl-, oxime	Aldehyde	626-90-4	29072	32130.4	34724.4	36023.4	22417.1	59391.2	148375	27996.5	35956.3	43112.5	43326.7	43478.7	0.569179	0.3076	1.60109	0.679052	insig
XMW0051	C6H5NO	4-Pyridinecarboxaldehyde	Heterocyclic compound	872-85-5	392876	347503	365624	383753	281928	443101	383785	378446	335299	331992	330479	283044	0.586065	0.309425	0.922457	-0.116446	insig
KMW0202	C8H18O	3-Octanol	Alcohol	589-98-0	673925	624441	856491	926767	505273	603055	639342	273093	763353	2837737	314091	2568865	0.233609	0.311743	1.76529	0.819905	insig
XMW0648	C8H16O	3-Hexanone, 2,2-dimethyl-	Ketone	5405-79-8	1.34795e+06	1.34099e+06	1.45813e+06	1.47119e+06	1.04524e+06	2.28148e+06	5.01096e+06	944922	1.41425e+06	2.02798e+06	1.68094e+06	1.94663e+06	0.483586	0.311835	1.4562	0.542208	insig
KMW0105	C7H14O2	1-Butanol, 3-methyl-, acetate	Ester	123-92-2	392385	358990	439630	432376	242862	866511	1.71127e+06	249620	473672	644297	542248	574940	0.482933	0.320327	1.53547	0.618676	insig
WMW0206	C8H18O	3-Pentanol, 2,3,4-trimethyl-	Alcohol	3054-92-0	146934	87462.8	85143.5	95304.9	88239.7	81737.8	92343.9	96993.7	101693	117826	123129	126533	0.59138	0.323329	1.12601	0.171225	insig
NMW0767	C6H10S	Diallyl Sulfur compounds	Sulfur compounds	592-88-1	304003	307950	334129	363057	260994	487194	1.13655e+06	219100	315860	459361	386901	418390	0.449808	0.331524	1.42717	0.513161	insig
KMW0111	C6H12O	2-Hexen-1-ol, (E)-	Alcohol	928-95-0	1.40238e+06	1.34347e+06	1.51431e+06	1.44771e+06	1.04524e+06	2.23774e+06	5.00007e+06	1.00693e+06	1.4067e+06	2.01406e+06	1.64521e+06	1.78528e+06	0.462505	0.333252	1.43015	0.516166	insig
w08	C11H10	Naphthalene, 1-methyl-	Aromatics	90-12-0	45851.5	37115	2.80126e+06	50884.1	37533.3	2.35307e+06	4.82016e+06	769975	1.13421e+06	830594	1.19398e+06	1.58271e+06	0.948283	0.338424	1.93995	0.956019	insig
XMW1467	C6H10N2	1H-Pyrazole, 1,3,5-trimethyl-	Heterocyclic compound	1072-91-9	8140982	8273500	6974890	7648722	7060243	5750055	12985328	7245402	1713720	8980715	26675026	8245771	0.237424	0.340866	1.50167	0.586571	insig
KMW0271	C7H8O	Phenol, 3-methyl-	Phenol	108-39-4	9	9	9	9	9	9	3.05508e+07	91140.7	535850	128455	63284	498037	1.56364	0.340953	590139	19.1707	up
KMW0118	C7H14O2	Butanoic acid, propyl ester	Ester	105-66-8	11630.9	9	24780.7	10846.7	9	47361.3	21276.1	9	17886.5	120787	22065.9	28396.8	0.333035	0.346412	2.22345	1.1528	insig
XMW0397	C4H7BrO	(2-bromoethyl)-Oxirane	Halogenated hydrocarbons	13287-42-8	2.73106e+06	2.84406e+06	2.75631e+06	2.89322e+06	2.80703e+06	3.4439e+06	3.27877e+06	2.66902e+06	2.15791e+06	2.33451e+06	3.15922e+06	2.61075e+06	0.544952	0.346533	0.927591	-0.108439	insig
XMW0717	C9H10O	Ethanone, 1-(2-methylphenyl)-	Ketone	577-16-2	27974.1	9472.14	284722	28683.7	25592.4	418967	507513	129104	131283	135083	238767	206216	0.833759	0.346558	1.69468	0.76101	insig
XMW1129	C10H12O3	Ethyl mandelate	Ester	774-40-3	9	9	9	9	9	9	665714	7439	5597	9	2712.7	9	1.05863	0.350911	12620	13.6234	up
XMW0597	C10H22	Nonane, 2-methyl-	Hydrocarbons	871-83-0	1.80857e+06	1.53415e+06	1.8607e+06	1.96154e+06	1.36499e+06	1.76251e+06	1876528	1729230	1352996	1673695	1546494	1404140	0.513931	0.356889	0.931078	-0.103026	insig
D439	C10H20O	Cyclohexanol, 1-methyl-4-(1-methylethyl)-, trans-	Terpenoids	3901-93-7	570336	552642	519082	560605	530500	586683	438498	750094	525487	416960	1.44331e+06	693154	0.44091	0.359303	1.28545	0.362274	insig
XMW1086	C11H22O2	Butanoic acid, heptyl ester	Ester	5870-93-9	276810	127252	266237	222849	214761	209650	355769	96909.5	182651	97153.4	87853.8	219998	0.683455	0.364358	0.789592	-0.340821	insig
XMW0149	C5H10N2	1H-Pyrazole, 4,5-dihydro-5,5-dimethyl-	Heterocyclic compound	4320-85-8	15272212	12415345	15180968	15674926	10949238	14061616	14907714	14058163	12767884	13641264	12107780	10309052	0.518011	0.366439	0.931033	-0.103095	insig
KMW0061	C6H12O2	Isobutyl acetate	Ester	110-19-0	1.53568e+07	1.56164e+07	1.58307e+07	1.60911e+07	1.4992e+07	1.7067e+07	1.75183e+07	1.77257e+07	1.5138e+07	1.53075e+07	1.66234e+07	1.57398e+07	0.420703	0.367364	1.03263	0.0463299	insig
KMW0499	C4H5NS	4-Methylthiazole	Heterocyclic compound	693-95-8	1.12745e+07	1.10775e+07	1.14798e+07	1.20711e+07	1.14507e+07	1.42329e+07	1.31965e+07	1.08154e+07	9.26096e+06	9.42576e+06	1.29203e+07	1.13633e+07	0.511739	0.382315	0.935683	-0.0959084	insig
KMW0229	C9H18O2	Hexanoic acid, 1-methylethyl ester	Ester	2311-46-8	6756.61	9311.78	53047	11317.6	7920.13	62115.8	57683.5	23597.5	23304.6	50803.7	26812.2	34409.8	0.751496	0.384664	1.43958	0.525643	insig
XMW0444	C2H3N5	1,2,4,5-Tetrazin-3-Amine	Heterocyclic compound	79329-74-1	14253707	11997277	14074072	15119678	10247482	12923933	14379591	12675808	11938345	12382410	12313449	10024281	0.474191	0.397637	0.937643	-0.0928893	insig
KMW0101	C5H10O2	Butanoic Acid, 2-methyl-	Acid	116-53-0	10760.2	15012.5	22492	22566.5	12000.1	36856.8	68304.3	11083.8	14805.8	26005.4	19258.1	30457.2	0.383294	0.40168	1.41964	0.50553	insig
KMW0308	C6H6OS	5-Methyl-2-thiophenecarboxaldehyde	Heterocyclic compound	13679-70-4	30993	29340.9	111620	96857.6	43718	203771	59928.7	36225.8	67440.8	37625	101174	61123	0.261723	0.414729	0.70408	-0.506188	insig
KMW0199	C10H16	.beta.-Myrcene	Terpenoids	123-35-3	39690244	32231431	38686302	40428181	27950596	36374924	38277002	39185749	32273959	33448944	32282401	26326200	0.466585	0.432214	0.937002	-0.0938765	insig
KMW0260	C7H10O2	2-Cyclopenten-1-one, 2-hydroxy-3,4-dimethyl-	Ketone	21835-00-7	48669.4	31629.1	30019.3	37254.8	28011.6	39783.8	32722.9	41270.8	39707.7	50894.5	32515	38504.5	0.344079	0.438256	1.09401	0.129629	insig
w28	C5H8O2	3(2H)-Furanone, dihydro-2-methyl-	Heterocyclic compound	3188-00-9	1.60982e+06	1.77012e+06	1.49583e+06	1.54803e+06	1.65634e+06	2.05649e+06	1.65136e+06	1.77413e+06	1.33927e+06	1.31084e+06	1.80617e+06	1.67305e+06	0.419742	0.441092	0.942605	-0.0852745	insig
KMW0405	C4H8O2	Propanoic Acid, 2-methyl-	Acid	79-31-2	113976	104832	111162	121915	109136	128787	118416	123186	94302.2	97693.8	106503	120007	0.473002	0.44369	0.956944	-0.0634942	insig
XMW1065	C11H24	Octane, 2,6,6-trimethyl-	Hydrocarbons	54166-32-4	3.81633e+07	3.07479e+07	3.75715e+07	3.87513e+07	2.63501e+07	3.53887e+07	3.93908e+07	3.36899e+07	3.17261e+07	3.37646e+07	2.91838e+07	2.6141e+07	0.458137	0.444309	0.936819	-0.0941574	insig
D357	C7H15NO2	2-Propanol, 1-(dimethylamino)-, acetate (ester)	Ester	32188-28-6	96516.2	114210	127291	112681	81402.1	206504	326614	74139.6	106993	142418	126813	153946	0.326131	0.452043	1.26038	0.33386	insig
XMW0044	C5H9NO	2-Propenal, 3-(dimethylamino)-	Aldehyde	927-63-9	1.80688e+06	1.65636e+06	1.40082e+06	1.8231e+06	1.38402e+06	1.54056e+06	1.52996e+06	1.50449e+06	1.37303e+06	1.45949e+06	1.59686e+06	1.71646e+06	0.386279	0.457181	0.955112	-0.0662585	insig
XMW1118	C7H12O	CyclohexanecarboxAldehyde	Aldehyde	2043-61-0	6.28624e+07	5.24745e+07	6.44475e+07	6.54507e+07	4.61277e+07	6.0474e+07	6.50676e+07	6.15851e+07	5.29532e+07	5.64659e+07	5.14035e+07	4.5263e+07	0.430162	0.475755	0.945718	-0.0805182	insig
XMW0936	C10H12O	Ethanone, 1-(4-ethylphenyl)-	Ketone	937-30-4	19628.4	12650.7	587839	23826	17325	718023	1367926	148828	183092	191081	246698	266543	0.802861	0.488591	1.74304	0.80161	insig
XMW1117	C8H14O2	2-Propenoic acid, pentyl ester	Ester	2998-23-4	6.1734e+07	5.15382e+07	6.28602e+07	6.42013e+07	4.52778e+07	5.89117e+07	6.40745e+07	5.99994e+07	5.18656e+07	5.59417e+07	5.0884e+07	4.41581e+07	0.410358	0.500968	0.948915	-0.0756485	insig
XMW0255	C9H10O	BenzAldehyde, 2,4-dimethyl-	Aldehyde	15764-16-6	6931.28	8471.97	100124	9220.04	9	146561	183087	37602.3	38484.1	48048.5	55188.8	51031.1	0.676168	0.505874	1.52383	0.607705	insig
XMW0202	C10H18	cis-2,6-Dimethyl-2,6-octadiene	Hydrocarbons	2492-22-0	17620051	14462874	17656902	18208559	12356628	16047315	17949063	17451534	14372471	15336593	13874232	12039553	0.403134	0.510973	0.944694	-0.0820813	insig
WMW0227	C6H4Cl2	Benzene, 1,4-dichloro-	Aromatics	106-46-7	113509	83541	209148	197288	216691	664875	171610	135634	154701	210480	255452	186565	0.181989	0.512492	0.75044	-0.414192	insig
XMW0063	C9H13NO	p-Isopropoxyaniline	Amine	7664-66-6	26780.4	27318.6	28881.3	30444.3	12346.3	21522.8	25234.5	43404.2	15909.5	19336.6	31821.7	31573	0.303489	0.513445	1.13569	0.183564	insig
XMW1244	C11H22O2	Hexanoic acid, pentyl ester	Ester	540-07-8	65233.4	23947.5	44393.9	47028.1	48718.5	35299.6	344592	24812.8	27911.9	21742	15856.3	51189.9	0.0913283	0.518373	1.83698	0.877339	insig
XMW0987	C15H22	Eudesma-2,4,11-triene	Terpenoids	82462-31-5	110827	73673.7	93136.7	193581	80963.3	211833	102291	191944	64117.9	96370.6	232436	233045	0.249125	0.521517	1.20443	0.268353	insig
D442	C9H16O2	2(3H)-Furanone, 5-butyldihydro-4-methyl-	Heterocyclic compound	39212-23-2	42253	13842	22501	32753	28673	14677	31892	26909	14870.5	11113	20071.6	27688	0.316699	0.523987	0.856787	-0.222991	insig
WMW0172	C10H12O	TRANS-ANETHOLE	Aromatics	4180-23-8	7970.03	5992.8	291577	12028.1	8848.9	339378	618296	64623.7	91228.5	90541.7	112605	117344	0.786359	0.527974	1.64411	0.717305	insig
XMW0521	C10H16	1,7-Octadiene, 2-methyl-6-methylene-	Terpenoids	1686-30-2	43605178	35407320	43284726	44897384	30548960	39368320	44461717	40148403	36564407	39074210	34948589	30787345	0.36234	0.548826	0.953072	-0.0693431	insig
KMW0288	C9H18O2	Heptanoic acid, ethyl ester	Ester	106-30-9	16345.6	8092.62	12269.4	17311.9	9821.07	11534.4	24092.9	12569.9	8365.46	9	17990.7	29709.9	0.370133	0.555695	1.23035	0.299073	insig
XMW0373	C12H26	Undecane, 2-methyl-	Hydrocarbons	7045-71-8	493552	447508	430523	464477	441746	495126	272532	608160	389461	382240	1.04729e+06	495895	0.154795	0.561513	1.15242	0.204665	insig
w36	C8H14O2	n-Caproic acid vinyl ester	Ester	3050-69-9	5.06862e+07	4.04511e+07	5.00323e+07	5.14927e+07	3.43867e+07	4.47103e+07	5.29186e+07	4.50847e+07	4.22984e+07	4.53642e+07	3.84279e+07	3.43346e+07	0.353657	0.573622	0.950946	-0.0725648	insig
D211	C4H10N2	Piperazine	Heterocyclic compound	110-85-0	285421	253559	263595	188896	331393	248313	255702	302377	319575	239915	228084	312519	0.315675	0.576655	1.05537	0.0777482	insig
D378	C5H7NS	1-Butene, 4-isothiocyanato-	Others	3386-97-8	119049031	95445223	117540547	121835162	80160916	104364098	119972038	111562319	100869991	101651445	95132448	79092778	0.335992	0.581093	0.952829	-0.0697113	insig
KMW0543	C10H18O2	(3R,6R)-2,2,6-Trimethyl-6-vinyltetrahydro-2H-pyran-3-ol	Heterocyclic compound	14009-71-3	479703	441562	425670	456898	439794	447421	260605	450067	327295	280757	761644	346397	0.498797	0.590387	0.901792	-0.149134	insig
WMW0226	C5H4O2	4H-Pyran-4-one	Heterocyclic compound	108-97-4	2.64169e+06	2.18456e+06	2.66132e+06	2.74198e+06	1.87817e+06	2.44866e+06	2.72911e+06	2.55087e+06	2.17248e+06	2.3856e+06	2.25009e+06	1.87069e+06	0.322708	0.600004	0.95895	-0.0604723	insig
KMW0641	C6H10O2	2-Hexenoic Acid, (E)-	Acid	13419-69-7	14667393	11776849	13627548	16485817	9970868	13005251	16693470	1.85223e+07	11362481	12182800	15374302	10553951	0.182245	0.60534	1.06482	0.0906124	insig
D264	C10H18	1,6-Octadiene, 3,7-dimethyl-	Terpenoids	2436-90-0	3.94438e+07	3.26289e+07	3.95202e+07	4.11849e+07	2.83453e+07	3.58009e+07	4.04486e+07	3.97896e+07	3.29104e+07	3.54108e+07	3.20206e+07	2.79965e+07	0.313886	0.630419	0.961519	-0.0566122	insig
KMW0193	C10H16	.beta.-Pinene	Terpenoids	127-91-3	2.6549e+06	2.44056e+06	2.97638e+06	2.98381e+06	2.18393e+06	2.99361e+06	2.69331e+06	2.55924e+06	2.27525e+06	3.11327e+06	2.62096e+06	2.45526e+06	0.261443	0.644335	0.96822	-0.0465929	insig
D350	C6H10O2	2-Pentenoic Acid, 2-methyl-	Acid	3142-72-1	3.8562e+07	3.23411e+07	3.91245e+07	4.07496e+07	2.80571e+07	3.49484e+07	3.99437e+07	3.90868e+07	3.26357e+07	3.50613e+07	3.17114e+07	2.77171e+07	0.295152	0.651615	0.964325	-0.0524091	insig
D412	C10H16O	5,7-Octadien-4-one, 2,6-dimethyl-, (Z)-	Terpenoids	3588-18-9	85939	71745.6	80969.6	89274.1	76273.6	91086.1	117198	85090.6	65051	33997.9	102086	58359.3	0.410814	0.679606	0.932352	-0.101053	insig
D158	C12H16O3	2-Phenoxyethyl isobutyrate	Ester	103-60-6	72888.4	62254.5	74102.9	124557	64490.5	168131	48088.8	150794	55494.7	75369.3	147994	156301	0.110622	0.688287	1.11938	0.162696	insig
KMW0404	C10H8	Naphthalene	Aromatics	91-20-3	643574	621362	2.24147e+07	724209	578425	1.84737e+07	1.26661e+07	6.37917e+06	9.12175e+06	7.29368e+06	7.09704e+06	1.17419e+07	0.851424	0.692443	1.24953	0.321389	insig
KMW0708	C15H26O	2-[(2S,4aR,8aR)-4a,8-dimethyl-2,3,4,5,6,8a-hexahydro-1H-naphthalen-2-yl]propan-2-ol	Terpenoids	123123-38-6	40054.8	20689.2	24456.5	62477.1	32340.5	20886.8	20485.8	24765.3	15850.1	24617.4	24288.1	66497.9	0.312519	0.692921	0.878547	-0.186808	insig
KMW0226	C10H16	Limonene	Terpenoids	138-86-3	12532.7	13735.5	474762	20807.4	13721.8	883024	302650	144592	121125	796035	109410	374679	0.768564	0.705797	1.30305	0.381897	insig
XMW0366	C10H14	Benzene, 1,2,3,5-tetramethyl-	Aromatics	527-53-7	118766	77425.4	661928	140665	115988	855896	382400	211631	230074	330645	186122	307475	0.240167	0.719662	0.83644	-0.257666	insig
XMW0310	C6H12O2	2H-Pyran-2-methanol, tetrahydro-	Heterocyclic compound	100-72-1	75271639	59895500	74018044	77006080	49905972	64990407	79215624	71550833	63591146	64250391	59974894	49346988	0.245772	0.72255	0.967195	-0.0481216	insig
D403	C13H18O2	Benzeneacetic acid, 4-(1,1-dimethylethyl)-, methyl ester	Ester	3549-23-3	14554	17536	17842	17019	13752	39916	22219	21413	16128	13935.7	44943	15155	0.173547	0.731243	1.10923	0.149553	insig
XMW0274	C5H7NO3	3-Acetyl-2-oxo-1,3-oxazolidine	Heterocyclic compound	1432-43-5	74437.5	64812.3	2.50901e+06	69231.6	65857.4	2.0883e+06	1.42434e+06	678026	987964	784330	751699	1.26196e+06	0.838102	0.741508	1.20869	0.273446	insig
WMW0051	C13H20O	β-Ionone	Terpenoids	14901-07-6	192725	143264	175099	338211	155528	380946	102040	321392	112844	151055	428457	418937	0.00453282	0.747716	1.10749	0.147289	insig
XMW1122	C8H16O	7-Octen-2-ol	Alcohol	39546-75-3	3.35539e+06	2.68135e+06	3.36865e+06	3.60782e+06	2.259e+06	2.95799e+06	3.72641e+06	3.5485e+06	2.82844e+06	3.0466e+06	3.14277e+06	2.46363e+06	0.111678	0.760425	1.02886	0.0410492	insig
XMW0492	C6H9NO2	2,5-Pyrrolidinedione, 1-ethyl-	Heterocyclic compound	2314-78-5	319055	183172	257013	306525	241093	202616	274356	215523	218444	159791	316666	267642	0.17821	0.770121	0.962205	-0.0555835	insig
KMW0273	C10H14	Benzene, 1,2,4,5-tetramethyl-	Aromatics	95-93-2	45981.2	19896.2	291733	49109.7	39655.8	399522	188262	98180.1	114855	111238	85128.2	123153	0.358285	0.770229	0.852131	-0.230852	insig
D95	C3H4Cl2	1-Propene, 1,3-dichloro-, (E)-	Halogenated hydrocarbons	10061-02-6	464326	460347	462294	466012	464001	525028	501517	514691	446445	484747	484887	437980	0.0767251	0.776002	1.00994	0.0142741	insig
KMW0168	C8H14O	5-Methyl-(E)-2-hepten-4-one	Ketone	102322-83-8	1.75592e+07	1.44312e+07	1.76885e+07	1.82025e+07	1.23728e+07	1.59548e+07	1.857e+07	1.77341e+07	1.46441e+07	1.58594e+07	1.46834e+07	1.24467e+07	0.209803	0.777213	0.976392	-0.0344669	insig
KMW0173	C8H16O	1-Octen-3-ol	Alcohol	3391-86-4	379874844	329580599	378213144	382605161	285951170	355322265	391955843	381094700	341671447	342765325	337251994	282203658	0.199801	0.800368	0.983612	-0.0238389	insig
KMW0070	C8H10	Benzene, 1,3-dimethyl-	Aromatics	108-38-3	346351	236210	1.3692e+06	576719	118930	2.69281e+06	1.54531e+06	493389	574682	859421	665763	570153	0.268612	0.816096	0.881746	-0.181565	insig
KMW0112	C8H10	o-Xylene	Aromatics	95-47-6	103356	81507	539928	179583	57278	952102	470010	223341	214276	357167	226202	234916	0.347544	0.843976	0.901846	-0.149047	insig
XMW0517	C6H8S	Thiophene, 3-ethyl-	Heterocyclic compound	1795-01-3	4.92161e+06	4.14143e+06	3.77401e+06	3.86738e+06	4.57265e+06	4.24413e+06	4.48986e+06	4.44058e+06	4.20177e+06	4.05358e+06	3.50429e+06	5.16278e+06	0.0368828	0.850494	1.013	0.0186275	insig
D78	C4H6OS	Dihydro-3-(2H)-thiophenone	Heterocyclic compound	1003-04-9	139869	114251	141536	132874	102846	125741	151317	145780	120201	119857	109004	99217.4	0.195103	0.854842	0.984492	-0.022549	insig
KMW0577	C10H16O2	2H-Pyran-2-one, 5,6-dihydro-6-pentyl-	Heterocyclic compound	54814-64-1	19191	23180	12895	20250	23615	9	16465.2	9746.15	14012.4	17136	23075	14534	0.486434	0.869175	0.957926	-0.0620139	insig
XMW1232	C8H20N2	Hydrazine, 1,1-bis(2-methylpropyl)-	Nitrogen compounds	16596-38-6	1.16712e+06	903762	1.12398e+06	1.19636e+06	729650	955466	1.20267e+06	1.12567e+06	981959	980522	924045	774752	0.118139	0.883996	0.985728	-0.0207389	insig
XMW0312	C8H10	Ethylbenzene	Aromatics	100-41-4	110180	80664.9	455926	163452	47675.8	745176	382525	190164	213257	315312	193359	210856	0.34661	0.894531	0.939115	-0.0906257	insig
XMW1195	C6H11NO3	Butanoic acid, 3-methyl-3-nitroso-, methyl ester	Ester	49680-44-6	1.39647e+06	1.35834e+06	1.63672e+06	1.48361e+06	1.4411e+06	2.09057e+06	1.72166e+06	1.64865e+06	1.22501e+06	1.25291e+06	1.92487e+06	1.53577e+06	0.0844186	0.919723	0.989589	-0.0150987	insig
XMW1471	C8H17N	1-ButanAmine, N-methyl-N-2-propenyl-	Amine	24209-62-9	4.00006e+06	3.32469e+06	3.09846e+06	3.08672e+06	3.75058e+06	3.45252e+06	3.43363e+06	3.65344e+06	3.41193e+06	3.26689e+06	2.84708e+06	4.16342e+06	0.0323162	0.964586	1.00306	0.0044071	insig
KMW0582	C15H24	.beta.-Guaiene	Terpenoids	88-84-6	214468	160166	170427	396225	175895	463082	124156	335048	120766	163870	412231	444143	0.0895987	0.968038	1.01263	0.0181003	insig
XMW0181	C9H16O	5-Hepten-2-one, 4,6-dimethyl-	Ketone	31162-48-8	149512	115039	137677	145128	117834	137989	143591	178760	119412	129923	129998	104404	0.11115	0.968441	1.00362	0.00521749	insig
XMW0574	C8H14O2	4-Penten-1-ol, propanoate	Ester	30563-30-5	3.74139e+08	3.20156e+08	3.70824e+08	3.7548e+08	2.77918e+08	3.43482e+08	3.84351e+08	3.74965e+08	3.30884e+08	3.58191e+08	3.31794e+08	2.86829e+08	0.0400234	0.969836	1.00243	0.00350357	insig
XMW0089	C10H18O	4-Decenal, (E)-	Aldehyde	65405-70-1	235374	146445	207774	229177	181951	137599	232836	154970	171518	127614	253289	202983	0.000246427	0.975508	1.0043	0.00618325	insig
XMW0887	C8H16O2	Butanoic acid, 2-methyl-, propyl ester	Ester	37064-20-3	3.79023e+08	3.23148e+08	3.76702e+08	3.81444e+08	2.80556e+08	3.47235e+08	3.90678e+08	3.79842e+08	3.34482e+08	3.60368e+08	3.36367e+08	2.89904e+08	0.0446093	0.979344	1.00169	0.00243864	insig
XMW1123	C10H14	Benzene, 2-ethyl-1,4-dimethyl-	Aromatics	1758-88-9	83681.8	54180.2	239585	85256.9	71674.8	315105	205362	84641.6	118310	193890	72811.3	179673	0.180153	0.986654	1.00612	0.00880922	insig
XMW1413	S6	Hexathiane	Sulfur compounds	13798-23-7	2.48435e+06	2.64407e+06	3.03821e+06	2.89616e+06	3.64162e+06	532499	2.00508e+06	1.8451e+06	2.08329e+06	2.53618e+06	3.74175e+06	2.98684e+06	0.288363	0.990474	0.997463	-0.00366428	insig
XMW0544	C15H24	Azulene, 1,2,3,3a,4,5,6,7-octahydro-1,4-dimethyl-7-(1-methylethenyl)-, [1R-(1.alpha.,3a.beta.,4.alpha.,7.beta.)]-	Terpenoids	22567-17-5	200468	150421	189380	360453	175996	444932	125132	309580	109482	155786	386137	437039	0.123868	0.997429	1.00099	0.00142691	insig

## Sheet: 2021MZ
Extended Data Table2.c, the volatile compounds (VOCs) composition of the 2021MZ-RHS and 2021MZ-RUS seeds
Index	Formula	Compounds	Class I	CAS	2021MZ-RUS-1	2021MZ-RUS-2	2021MZ-RUS-3	2021MZ-RUS-4	2021MZ-RUS-5	2021MZ-RUS-6	2021MZ-RHS-1	2021MZ-RHS-2	2021MZ-RHS-3	2021MZ-RHS-4	2021MZ-RHS-5	2021MZ-RHS-6	VIP	P-value	Fold_Change	Log2FC	Type
XMW1072	C10H18O	(E)-2,6-Dimethylocta-5,7-dien-2-ol	Alcohol	7643-60-9	9	9	9	9	9	9	17547	17451.2	20643.6	19610.6	20936.2	22211.9	2.50218	1.84711e-06	2192.6	11.0984	up
KMW0368	C7H8O2S	Ethanethioic acid, S-(2-furanylmethyl) ester	Heterocyclic compound	13678-68-7	9	9	9	9	9	9	131815	100956	117573	110607	115914	138168	2.50277	4.23008e-06	13241.4	13.6928	up
KMW0365	C10H14O2	2-((3,3-Dimethyloxiran-2-yl)methyl)-3-methylfuran	Heterocyclic compound	92356-06-4	9	9	9	9	9	9	148046	125840	117436	122074	135832	159438	2.50265	5.41629e-06	14975.3	13.8703	up
KMW0085	C5H6N2	Pyrazine, methyl-	Heterocyclic compound	109-08-0	9	9	9	9	9	9	39758.2	37351	43402.9	51295.6	36603.5	46600.3	2.49882	9.23966e-06	4722.43	12.2053	up
D311	C10H16O	3-p-Menthen-7-al	Aldehyde	27841-22-1	9	9	9	9	9	9	24531	17539.2	27958.9	23758	21430.4	19147.6	2.49854	2.90648e-05	2488.25	11.2809	up
KMW0202	C8H18O	3-Octanol	Alcohol	589-98-0	10510351	11878629	9923217	9457782	8867702	7302069	3441117	2799085	3854113	3861813	2486123	3602659	2.38786	5.9426e-05	0.345961	-1.53132	down
XMW1237	C7H12O2	3-Pentenoic Acid, 2,2-dimethyl-	Acid	16642-52-7	11333410	13007700	10925714	10193220	9762228	7761137	3757110	2934447	3919823	4016918	2545066	3911374	2.38147	7.39129e-05	0.334767	-1.57877	down
NMW0065	C10H18O	Bicyclo[2.2.1]heptan-2-ol, 1,7,7-trimethyl-, (1S-endo)-	Terpenoids	464-45-9	9	9	9	9	9	9	137549	85699.6	89403	82638	107674	120489	2.50425	8.4279e-05	11545.4	13.495	up
XMW0719	C10H14	p-Mentha-1,5,8-triene	Terpenoids	21195-59-5	59523	36020	47214.5	87644.1	58271.6	98392.5	129492	180460	161782	116233	173348	186050	2.16679	0.000126451	2.44756	1.29134	up
XMW0902	C10H18	2,6-Dimethyl-2-trans-6-octadiene	Terpenoids	2609-23-6	603387	702990	589497	563131	514620	395590	206312	159309	213026	256840	175159	258232	2.31797	0.000152112	0.376609	-1.40886	down
KMW0710	C10H12O2	Phenol, 2-methoxy-4-(1-propenyl)-	Phenol	97-54-1	9	9	9	9	9	9	10612.4	7662.69	12730.4	7708.9	8464.31	7153.35	2.49759	0.000156278	1006.15	9.97463	up
KMW0111	C6H12O	2-Hexen-1-ol, (E)-	Alcohol	928-95-0	2.17392e+06	1.95555e+06	1.75465e+06	1.89585e+06	1.64907e+06	1.5572e+06	2.89242e+06	2.50464e+06	2.92269e+06	2.98845e+06	2.39627e+06	3.26557e+06	2.28306	0.000162732	1.54466	0.627293	insig
XMW0127	C10H14	o-Cymene	Terpenoids	527-84-4	87634.6	78587	70916	69380	61479.1	77879	56343.7	34951.6	45629	38772.5	46733.3	52282.2	2.07902	0.000187272	0.616119	-0.69872	insig
NMW0766	C7H12O2	2-Propenoic acid, butyl ester	Ester	141-32-2	8.62718e+06	7.51339e+06	6.58403e+06	7.33177e+06	6.1694e+06	6.18806e+06	1.28386e+07	1.00012e+07	1.23208e+07	1.20721e+07	9.74677e+06	1.40527e+07	2.29725	0.000305924	1.67474	0.743938	insig
WMW0105	C11H20	1,7-Nonadiene, 4,8-dimethyl-	Hydrocarbons	62108-28-5	9	9	9	9	9	9	16312.8	8356.49	8745.9	15015.3	10388.1	10330.7	2.49639	0.000378908	1280.54	10.3225	up
D308	C6H12S	Allyl Sulfur compounds	Sulfur compounds	27817-67-0	4.77463e+06	4.1624e+06	3.51754e+06	4.06369e+06	3.51207e+06	3.38423e+06	6.57759e+06	5.44991e+06	6.60815e+06	6.60207e+06	5.21736e+06	7.66897e+06	2.26799	0.000396727	1.62822	0.703296	insig
XMW0274	C5H7NO3	3-Acetyl-2-oxo-1,3-oxazolidine	Heterocyclic compound	1432-43-5	70386	63922	74040.3	110905	80122.7	89305.1	213640	165403	234409	163971	278867	200384	2.36637	0.000396922	2.57156	1.36265	up
KMW0404	C10H8	Naphthalene	Aromatics	91-20-3	756822	598518	720336	1.01165e+06	778653	813986	2.06782e+06	1.58217e+06	2.15032e+06	1.50319e+06	2.5663e+06	1.80571e+06	2.3806	0.000445732	2.49479	1.31892	up
KMW0105	C7H14O2	1-Butanol, 3-methyl-, acetate	Ester	123-92-2	598499	578927	496301	648802	525854	446851	1.11853e+06	802100	984733	1.06172e+06	847497	1.24729e+06	2.32063	0.000503935	1.83959	0.879381	insig
KMW0344	C9H20O	1-Nonanol	Alcohol	143-08-8	9	9	9	9	9	9	51068.9	71568.1	41075.2	94483.4	78516.4	50181.4	2.49212	0.000573993	7164.69	12.8067	up
NMW0767	C6H10S	Diallyl Sulfur compounds	Sulfur compounds	592-88-1	523340	442288	410598	470493	365960	386890	693926	554051	676808	676363	563343	794777	2.22692	0.000676815	1.52305	0.606961	insig
XMW0648	C8H16O	3-Hexanone, 2,2-dimethyl-	Ketone	5405-79-8	2.1152e+06	1.9881e+06	1.77424e+06	1.90812e+06	1.67191e+06	1.52322e+06	3.20032e+06	2.53423e+06	2.97345e+06	3.03228e+06	2.39578e+06	3.59255e+06	2.27201	0.000682702	1.61451	0.691099	insig
D357	C7H15NO2	2-Propanol, 1-(dimethylamino)-, acetate (ester)	Ester	32188-28-6	188033	167326	143837	161655	135303	122381	248058	224464	218243	244335	184728	277769	2.14861	0.000722285	1.52155	0.605542	insig
XMW1383	C5H9Br	bromo-Cyclopentane	Halogenated hydrocarbons	137-43-9	7.68917e+06	6.72445e+06	5.4448e+06	6.00261e+06	5.6302e+06	5.6121e+06	1.15137e+07	8.2135e+06	1.10249e+07	1.08767e+07	8.85179e+06	1.29983e+07	2.26773	0.000816735	1.71087	0.774728	insig
KMW0102	C6H14O	1-Hexanol	Alcohol	111-27-3	1.82058e+07	1.57435e+07	1.45029e+07	1.34129e+07	1.35276e+07	1.29717e+07	2.81289e+07	2.05919e+07	2.66839e+07	2.26187e+07	2.11434e+07	3.09987e+07	2.29711	0.000936321	1.69939	0.765017	insig
NMW0768	C6H13N	CyclohexylAmine	Amine	108-91-8	1.91043e+07	1.5391e+07	1.45029e+07	1.6176e+07	1.36292e+07	1.3793e+07	2.81289e+07	2.00461e+07	2.68857e+07	2.67154e+07	2.11338e+07	3.09987e+07	2.25695	0.000980031	1.66215	0.733048	insig
w08	C11H10	Naphthalene, 1-methyl-	Aromatics	90-12-0	52565.7	44003.7	55673	71273.2	51680.7	52746	200955	146354	220820	129302	273083	182235	2.42539	0.00114058	3.5151	1.81357	up
XMW0145	C2H4N4	Dicyandiamide	Nitrogen compounds	461-58-5	1.45932e+06	1.24266e+06	1.19102e+06	1.26531e+06	1.12941e+06	1.04985e+06	2.3167e+06	1.67491e+06	2.02897e+06	2.20636e+06	1.55487e+06	2.54983e+06	2.22803	0.00210358	1.68062	0.748992	insig
NMW0166	C12H10	Biphenyl	Aromatics	92-52-4	20447	17949.6	20935	21207	20040	20650	42365	30124	61073	37474	51819	48779	2.36309	0.00241498	2.24068	1.16393	up
KMW0361	C9H10O	BenzAldehyde, 4-ethyl-	Aldehyde	4748-78-1	16974.4	9466.89	12694.4	12809.1	17041	14368.3	6006.08	7208.95	8751.91	7545.01	8316.06	10524.7	2.00468	0.00270396	0.580087	-0.785659	insig
XMW0662	C11H10	Naphthalene, 2-methyl-	Aromatics	91-57-6	150891	133480	134713	177137	116867	156559	434121	330118	482106	304864	686275	422840	2.39147	0.00278164	3.05908	1.6131	up
D359	C10H16N2	2,3-dimethyl-5-(1-methylpropyl)-Pyrazine	Heterocyclic compound	32263-00-6	9138.21	6413.97	4689.1	14923.9	6442.82	10671.4	11633.5	16423	21880.2	21207.2	27968.4	18711.5	1.97037	0.00317532	2.25373	1.17232	up
KMW0229	C9H18O2	Hexanoic acid, 1-methylethyl ester	Ester	2311-46-8	7180.46	6283.31	9543.18	6709.62	8299.21	7408	15763.7	12514	12256.1	21627	23250	15555.1	2.24937	0.00366878	2.22275	1.15235	up
KMW0499	C4H5NS	4-Methylthiazole	Heterocyclic compound	693-95-8	1.09811e+07	1.08943e+07	1.1446e+07	1.06206e+07	9.58134e+06	9.55667e+06	1.21451e+07	1.25225e+07	1.15515e+07	1.35692e+07	1.20391e+07	1.12622e+07	1.85591	0.00462304	1.15868	0.212483	insig
XMW1195	C6H11NO3	Butanoic acid, 3-methyl-3-nitroso-, methyl ester	Ester	49680-44-6	1.37395e+06	1.35012e+06	1.55453e+06	1.3125e+06	1.27132e+06	1.28843e+06	1.5529e+06	1.67646e+06	1.43214e+06	1.70578e+06	1.49421e+06	1.55586e+06	1.85328	0.00561459	1.15538	0.208372	insig
KMW0101	C5H10O2	Butanoic Acid, 2-methyl-	Acid	116-53-0	28793	14798.2	21137.6	14023.3	20932.6	18577.9	38752.5	24723.7	38355.1	29976.3	24068.5	35500.2	1.91937	0.00601241	1.61823	0.694419	insig
NMW0769	C5H11NO	Butanal, 3-methyl-, oxime	Aldehyde	626-90-4	56048.4	46905.8	41822	43410.7	50680.6	42809.7	89489.2	57100.8	70356.6	62879.8	61975	88989.7	2.13709	0.00602961	1.52938	0.612946	insig
XMW0430	C5H10N2	2-Piperidinimine	Heterocyclic compound	22780-54-7	6321147	6066193	5870614	6576413	5166815	6256165	4148491	3484910	5228607	5935737	3782108	3391837	1.93991	0.00758193	0.716315	-0.481333	insig
WMW0062	C9H18O	3-Nonen-1-ol, (Z)-	Alcohol	10340-23-5	559854	423195	378213	464410	354521	466183	528456	500054	709510	546363	642166	591202	1.88536	0.00792081	1.32927	0.410635	insig
KMW0126	C6H8N2	Pyrazine, 2,6-dimethyl-	Heterocyclic compound	108-50-9	49409.7	48547.7	49351.7	49563.3	9	9	41907.9	88077.8	93786.5	71955.7	77983.4	82158.4	1.32264	0.00808928	2.31535	1.21123	up
KMW0345	C9H14O	2,6-Nonadienal, (E,Z)-	Aldehyde	557-48-2	308366	246081	195298	275344	199457	286501	302534	288076	401586	309836	375595	358549	1.83403	0.00826726	1.34753	0.430314	insig
XMW0397	C4H7BrO	(2-bromoethyl)-Oxirane	Halogenated hydrocarbons	13287-42-8	2.64107e+06	2.75786e+06	2.74445e+06	2.28128e+06	2.22631e+06	2.19129e+06	2.97264e+06	3.00805e+06	2.8874e+06	3.43423e+06	2.64728e+06	2.78515e+06	1.72281	0.0110647	1.19488	0.256868	insig
w28	C5H8O2	3(2H)-Furanone, dihydro-2-methyl-	Heterocyclic compound	3188-00-9	1.36897e+06	1.72119e+06	1.54078e+06	1.38497e+06	1.37646e+06	1.3133e+06	1.80057e+06	1.63426e+06	1.51981e+06	1.73942e+06	1.68913e+06	1.97852e+06	1.85151	0.0113378	1.19022	0.251232	insig
NMW0052	C10H14O	2-Methyl-6-methyleneocta-2,7-dien-4-one	Terpenoids	539-70-8	747311	539078	456071	669192	454343	629982	677226	666403	917018	771340	813722	792148	1.76443	0.0124306	1.32663	0.407763	insig
KMW0213	C6H12O2S	3-Mercapto-3-methylbutyl formate (ester)	Ester	50746-10-6	24446.8	7793.63	12955.5	8629.11	14413.5	10553.8	24432	27604.6	21693.1	17158	41636.2	24490.9	1.93351	0.012658	1.99277	0.994773	insig
XMW0620	C10H10O4	Dimethyl phthalate	Ester	131-11-3	37266	21050.3	37641	41976.2	48664.2	55441.1	57890.2	57072.7	117015	73837.8	108109	62233.5	1.87042	0.0135926	1.96728	0.976203	insig
KMW0233	C8H8O	Acetophenone	Ketone	98-86-2	197392	164524	166507	182360	181782	160516	210002	185712	207209	182618	235310	205217	1.86366	0.0151162	1.16427	0.219422	insig
XMW0196	C11H24	Decane, 4-methyl-	Hydrocarbons	2847-72-5	1.27031e+06	1.19818e+06	1.06568e+06	1.31725e+06	1.163e+06	1.19554e+06	1.30489e+06	1.3339e+06	1.34634e+06	1.24986e+06	1.33521e+06	1.35002e+06	1.74359	0.0192758	1.09851	0.135549	insig
KMW0157	C7H12O	(E)-2-Heptenal	Aldehyde	18829-55-5	1.24016e+06	1.05272e+06	947291	1.05319e+06	989603	1.25628e+06	1.2805e+06	1.18294e+06	1.96771e+06	1.53967e+06	1.34289e+06	1.41765e+06	1.77437	0.0223732	1.33522	0.417081	insig
KMW0172	C10H16	Camphene	Terpenoids	79-92-5	58114.9	49291.6	59488.2	62482.4	52827	53154.3	62823.6	54974.5	90609.6	74567.4	72832.6	87909.5	1.85276	0.0225269	1.32311	0.403937	insig
KMW0531	C9H16O	3,6-Nonadien-1-ol, (E,Z)-	Alcohol	56805-23-3	294750	243860	198064	266930	190895	254553	269884	256988	371352	291755	340469	302849	1.66272	0.0242964	1.26517	0.339331	insig
w01	C8H16O	Cyclooctyl Alcohol	Alcohol	696-71-9	287137	199919	176584	233552	153091	235328	255036	249445	354937	255688	325941	256569	1.63022	0.0292409	1.32047	0.401057	insig
XMW1300	C9H18	Butyl-Cyclopentane	Hydrocarbons	2040-95-1	1320275	1102022	969605	1113542	1023199	1384626	1348461	1198915	1.99988e+06	1582857	1388970	1468608	1.65234	0.0298672	1.30006	0.378582	insig
KMW0223	C10H16	1,3-Cyclohexadiene, 1-methyl-4-(1-methylethyl)-	Terpenoids	99-86-5	9	9	9	9	9	9	10443.7	8367	5188	9	9985.84	9	1.75305	0.0331997	629.676	9.29847	up
KMW0156	C7H12O	(Z)-2-Heptenal	Aldehyde	57266-86-1	1.29124e+06	1.08137e+06	957785	1.08115e+06	966668	1.32088e+06	1.31942e+06	1.10996e+06	2.0731e+06	1.55544e+06	1.37746e+06	1.57716e+06	1.67475	0.0346956	1.34534	0.427966	insig
XMW0573	C4H8N2	1,5-Diazabicyclo[3.1.0]hexane	Heterocyclic compound	13090-31-8	2.53784e+06	2.33997e+06	1.83465e+06	1.85393e+06	2.20879e+06	2.92207e+06	2.71567e+06	2.48275e+06	4.20432e+06	3.1787e+06	2.69315e+06	2.97507e+06	1.58043	0.0350223	1.33236	0.413982	insig
XMW1430	C5H4O2	3-FurAldehyde	Heterocyclic compound	498-60-2	9	9	9	9	9	9	9	9	33675.1	54963.4	30427.8	31487.2	1.81907	0.0350351	2788.36	11.4452	up
KMW0133	C7H16O	4-methyl-1-Hexanol	Alcohol	818-49-5	1.35447e+06	1.16234e+06	1.03485e+06	1.19845e+06	1.11713e+06	1.42651e+06	1.36464e+06	1.26603e+06	2.05775e+06	1.63278e+06	1.43631e+06	1.51921e+06	1.62407	0.0355256	1.27187	0.346954	insig
KMW0260	C7H10O2	2-Cyclopenten-1-one, 2-hydroxy-3,4-dimethyl-	Ketone	21835-00-7	29727.6	35884	23610.1	32833	28573.7	15094.3	45893.9	35123.4	36747.7	45805.5	29813.9	31116.5	1.40414	0.0403833	1.35468	0.43795	insig
XMW1397	C10H10	2-Methylindene	Aromatics	2177-47-1	152690	86416.2	160444	231133	91506	90100.4	205141	186631	196113	186549	237455	409740	1.81229	0.0414086	1.75015	0.807478	insig
XMW1292	C8H16O2	Butanoic acid, 2-methylpropyl ester	Ester	539-90-2	256174	219424	201174	221275	203289	265244	254353	237253	390088	298008	272533	277329	1.60778	0.0421924	1.26561	0.339838	insig
XMW0910	C5H6N2O	1-Acetylimidazole	Heterocyclic compound	2466-76-4	1.37076e+06	1.1031e+06	979451	1.13346e+06	1.09188e+06	1.49595e+06	1.33931e+06	1.21635e+06	1.99355e+06	1.53014e+06	1.42524e+06	1.51319e+06	1.51189	0.0485181	1.2569	0.329874	insig
WMW0011	C10H16O	Cyclohexanone, 5-methyl-2-(1-methylethenyl)-	Terpenoids	529-00-0	103634	58454.8	61317.9	58754.6	66040.5	70133.5	73624	67958.5	110921	88980.1	107494	114862	1.60464	0.0492811	1.34782	0.430624	insig
XMW0598	C9H10	.alpha.-Methylstyrene	Aromatics	98-83-9	80629.7	49278	57587	66108	69179.3	106186	87211	88143	104380	107118	95425	76895.4	1.42979	0.05035	1.30353	0.382422	insig
XMW0889	C10H14	Bicyclo[3.1.0]hex-2-ene, 4-methylene-1-(1-methylethyl)-	Terpenoids	36262-09-6	102561	102275	89122.3	89368.6	87263.8	107280	117789	96425.2	160348	117377	125997	99698	1.53011	0.0566566	1.24186	0.312501	insig
KMW0335	C10H18O	Cyclohexanol, 1-methyl-4-(1-methylethenyl)-	Terpenoids	138-87-4	104653	71294.7	69226.5	113055	65445.1	93060.4	92413.7	87691.3	127156	112988	130003	106637	1.46432	0.0584882	1.27123	0.346228	insig
NMW0016	C8H14O2	Acetic acid, cyclohexyl ester	Ester	622-45-7	91588372	93762595	73800555	85413942	84563365	85112334	95761175	94573600	91125402	87349548	94792786	92580537	1.43216	0.0602706	1.08156	0.113115	insig
KMW0672	C12H12	Naphthalene, 2,6-dimethyl-	Aromatics	581-42-0	8932.42	4430.57	10472.8	11036.6	9	7502.1	7634.76	10877.9	15613.1	10580.7	23640.4	10972.2	1.04088	0.0615426	1.87146	0.904165	insig
XMW0240	C10H22	3-Ethyl-3-methylheptane	Hydrocarbons	17302-01-1	1.18643e+06	1.02743e+06	860719	1.04219e+06	939489	1.24125e+06	1.14429e+06	1.05092e+06	1.8089e+06	1.40349e+06	1.24245e+06	1.25985e+06	1.45214	0.0638596	1.25604	0.328879	insig
NMW0022	C8H10O	Benzenemethanol, .alpha.-methyl-	Alcohol	98-85-1	196317	208952	186256	188732	181250	216190	187365	216105	228994	214095	212779	215758	1.30213	0.0668467	1.0827	0.114638	insig
XMW0884	C7H10O	5-Hexenal, 4-methylene-	Hydrocarbons	17844-21-2	125939	159073	92232	118855	113894	132576	174138	129371	204116	150334	121331	151321	1.34529	0.0707575	1.25323	0.325653	insig
NMW0789	C9H12	Benzene, 1-ethyl-3-methyl-	Aromatics	620-14-4	3.35141e+06	2.19624e+06	3.79391e+06	4.6558e+06	2.2307e+06	2.45153e+06	2.12575e+06	3.79787e+06	3.88822e+06	7.70514e+06	7.14243e+06	8.07267e+06	1.3979	0.0724923	1.75229	0.809242	insig
XMW0051	C6H5NO	4-Pyridinecarboxaldehyde	Heterocyclic compound	872-85-5	518396	523880	429702	442022	440577	449252	519862	468933	514179	580213	487202	511689	1.34795	0.0733185	1.09924	0.136505	insig
XMW0085	C6H10O	1-Propanone, 1-cyclopropyl-	Ketone	6704-19-4	472292	481706	430377	507605	481964	710826	645887	532346	1.04266e+06	631715	614985	653672	1.48033	0.0742674	1.336	0.417925	insig
WMW0199	C5H8O	2-Butenal, 2-methyl-, (E)-	Aldehyde	497-03-0	408642	256288	266702	241325	316178	242119	360798	277984	396369	396212	297917	444346	1.45198	0.0752573	1.25552	0.328285	insig
XMW0255	C9H10O	BenzAldehyde, 2,4-dimethyl-	Aldehyde	15764-16-6	14282.9	8675.95	16676.3	16267.5	11043	11091.9	10488.5	10680.9	8670.63	10589.3	11738.8	8062.86	1.31058	0.0783546	0.771821	-0.373662	insig
XMW0886	C4H4N2O	3(2H)-Pyridazinone	Heterocyclic compound	504-30-3	193297	171741	143732	152546	163360	229775	185320	181821	284869	217377	207959	210602	1.35079	0.0799921	1.22144	0.288582	insig
XMW0927	C9H12O2	2,6,6-Trimethyl-2-cyclohexene-1,4-dione	Ketone	1125-21-9	55931.3	38963.2	47177.2	42792.5	44433.5	52121	34096.8	29809.4	29943.5	28501.4	54450	44950.7	1.25354	0.0803733	0.787979	-0.343772	insig
XMW0936	C10H12O	Ethanone, 1-(4-ethylphenyl)-	Ketone	937-30-4	22485	9984	29561	24441	21912	14544	34509.2	19033	22134	29528.3	50701	30096	1.44847	0.085536	1.51311	0.597512	insig
XMW0717	C9H10O	Ethanone, 1-(2-methylphenyl)-	Ketone	577-16-2	22553.7	14421.6	34089.6	31931.9	28079.7	12489.7	35331.4	27266.1	22469.6	33819.6	40836.7	36334.1	1.37564	0.0877675	1.36562	0.449561	insig
XMW0456	C12H20O	5,8-Decadien-2-one, 5,9-dimethyl-, (E)-	Ketone	130876-99-2	40363	19318	36971.8	46292	38030.9	42647.5	37609.5	44566	55322	35723	56918	54417.4	1.25656	0.0911451	1.27248	0.347642	insig
KMW0158	C7H6O	BenzAldehyde	Aldehyde	100-52-7	2.24514e+06	1.4985e+06	2.73908e+06	3.13172e+06	1.50871e+06	1.73058e+06	1.48915e+06	2.3124e+06	2.52567e+06	5.45094e+06	4.77505e+06	5.16054e+06	1.31844	0.0920756	1.6893	0.756422	insig
KMW0231	C6H8O3	Furaneol	Heterocyclic compound	3658-77-3	4.8076e+07	4.87792e+07	3.78002e+07	4.49124e+07	4.47197e+07	4.62802e+07	5.03303e+07	4.99304e+07	4.95016e+07	4.48993e+07	4.89869e+07	4.77078e+07	1.2485	0.0934965	1.07683	0.106795	insig
XMW0729	C11H18	Cyclohexane, 2-ethenyl-1,1-dimethyl-3-methylene-	Hydrocarbons	95452-08-7	182922	155516	127968	152585	145205	201515	137580	132137	155603	132121	134929	137275	1.36235	0.0949671	0.859104	-0.219095	insig
XMW1203	C5H6O3	2,5-Furandione, dihydro-3-methyl-	Heterocyclic compound	4100-80-5	1.56509e+06	1.5105e+06	1.24939e+06	1.47132e+06	1.37608e+06	1.66447e+06	1.55057e+06	1.58723e+06	1.75068e+06	1.51584e+06	1.64622e+06	1.53459e+06	1.20066	0.109248	1.08468	0.117267	insig
XMW0801	C12H18	Cyclohexene, 3,4-diethenyl-1,6-dimethyl-	Hydrocarbons	61142-14-1	219032	152952	139312	188724	135789	177289	177536	168348	277741	184915	224732	202050	1.32927	0.111607	1.21935	0.286114	insig
WMW0128	C3H8O2	Propylene Glycol	Alcohol	57-55-6	293417	282154	217111	245616	246956	350634	285230	286164	479799	327146	284632	360270	1.2623	0.11399	1.23678	0.306593	insig
KMW0050	C5H8O	2-Pentenal, (E)-	Aldehyde	1576-87-0	4.41939e+06	4.77277e+06	4.00627e+06	4.53377e+06	4.45497e+06	7.11399e+06	5.65042e+06	5.12812e+06	9.40781e+06	5.68334e+06	5.69057e+06	5.93384e+06	1.30451	0.116768	1.27961	0.355706	insig
KMW0212	C8H8O	BenzeneacetAldehyde	Aldehyde	122-78-1	486234	410572	424297	452001	432292	624824	354140	330321	565114	413556	327412	317685	1.40141	0.116852	0.815565	-0.294129	insig
KMW0122	C7H14O	Heptanal	Aldehyde	111-71-7	852039	785104	691494	775158	770345	907492	828628	720569	1188774	885403	948074	968069	1.27287	0.118826	1.1585	0.212257	insig
QWM0003	C10H16O	2H-Pyran, 3,6-dihydro-4-methyl-2-(2-methyl-1-propenyl)-	Terpenoids	1786-08-9	130918	97201.9	84416.9	114250	64030.2	98437.9	98740.9	96966.9	144369	115299	133737	126014	1.2813	0.118849	1.21361	0.279308	insig
WMW0051	C13H20O	β-Ionone	Terpenoids	14901-07-6	317041	100389	615795	440958	662623	310506	87550	129655	281875	299398	378556	249113	0.948867	0.119344	0.58274	-0.779076	insig
KMW0342	C10H18O	Citronellal	Terpenoids	106-23-0	38260.9	28148.9	26803.7	43851.5	19338.3	39001.8	37745	38184.5	41672.3	44077.6	42984.5	34225.3	1.21572	0.121411	1.22253	0.289874	insig
XMW1115	C6H10O	Isopropenyl ethyl ketone	Ketone	25044-01-3	537689	569711	472371	534507	533562	805704	637937	622696	1.03025e+06	658944	618332	701720	1.24755	0.125045	1.23638	0.306117	insig
WMW0172	C10H12O	TRANS-ANETHOLE	Aromatics	4180-23-8	16020	4587.92	16078.6	7311.85	10307.9	8534.53	12747.7	10601	15902.2	9909.04	22087	19545.9	1.36626	0.12529	1.44481	0.530877	insig
KMW0475	C10H16O	(2E,4Z)-2,4-Decadienal	Aldehyde	25152-83-4	162765	125602	133677	157479	100215	174410	141631	148859	236567	128195	282843	202989	1.31591	0.125419	1.33593	0.417849	insig
D412	C10H16O	5,7-Octadien-4-one, 2,6-dimethyl-, (Z)-	Terpenoids	3588-18-9	63487.3	56193.9	38186.5	64885.5	47277.7	59800.6	58665.4	50613.9	75854.7	60675.6	73663.1	68181.5	1.19714	0.126921	1.17531	0.233041	insig
KMW0254	C10H16O	1,5-Heptadien-4-one, 3,3,6-trimethyl-	Terpenoids	546-49-6	7.14152e+06	7.06115e+06	5.84563e+06	6.73054e+06	6.4573e+06	6.61838e+06	6.94887e+06	6.88167e+06	7.46884e+06	6.69692e+06	7.31478e+06	6.84764e+06	1.19387	0.127269	1.05782	0.0810879	insig
XMW0987	C15H22	Eudesma-2,4,11-triene	Terpenoids	82462-31-5	171738	55568.3	344530	225570	341192	168172	46057.1	83976.3	130083	196182	191402	132713	0.947046	0.12898	0.597208	-0.743694	insig
XMW1286	C4H6N2O	1H-Imidazole-4-methanol	Heterocyclic compound	822-55-9	37271.4	39466.5	31419.2	30468.9	34238	29906.2	33507.4	26414.2	41685.6	55601.8	48952.7	43905.3	1.16543	0.132832	1.23325	0.30247	insig
XMW0405	C7H13NO	4-Piperidinone, 1,3-dimethyl-	Heterocyclic compound	4629-80-5	7.73014e+06	7.95682e+06	6.5271e+06	7.31587e+06	7.22783e+06	6.96684e+06	7.77443e+06	7.74861e+06	7.48461e+06	7.15318e+06	8.06405e+06	7.983e+06	1.23843	0.135589	1.05679	0.0796935	insig
XMW0544	C15H24	Azulene, 1,2,3,3a,4,5,6,7-octahydro-1,4-dimethyl-7-(1-methylethenyl)-, [1R-(1.alpha.,3a.beta.,4.alpha.,7.beta.)]-	Terpenoids	22567-17-5	342196	117758	699878	472397	694775	342020	117687	139899	285022	366302	436127	280098	0.908744	0.138764	0.608887	-0.715753	insig
KMW0582	C15H24	.beta.-Guaiene	Terpenoids	88-84-6	347721	119096	743125	521320	734803	337944	123063	155347	313319	401818	441256	270016	0.884943	0.146859	0.607994	-0.717872	insig
KMW0129	C6H8O	2,4-Hexadienal, (E,E)-	Aldehyde	142-83-6	373531	304339	245755	370090	251043	480116	378680	323846	727446	314427	496331	485433	1.23927	0.147482	1.34634	0.42904	insig
XMW0236	C6H7NS	Thiazole, 5-ethenyl-4-methyl-	Heterocyclic compound	1759-28-0	39762.8	42278	32461.5	37370.4	31411.6	43527.6	42545.6	33654.4	60489.2	45567	39943.7	44874.9	1.14788	0.148073	1.17752	0.235748	insig
KMW0061	C6H12O2	Isobutyl acetate	Ester	110-19-0	1.5249e+07	1.5277e+07	1.43318e+07	1.44235e+07	1.49528e+07	1.4322e+07	1.47636e+07	1.48898e+07	1.57163e+07	1.59067e+07	1.47991e+07	1.5052e+07	1.04599	0.150255	1.02904	0.0412938	insig
KMW0360	C10H20O	Levomenthol	Terpenoids	2216-51-5	296924	221206	262013	358976	239836	9	342719	266933	258102	290830	426291	322372	0.891835	0.158344	1.3831	0.467906	insig
KMW0116	C6H6O2	Ethanone, 1-(2-furanyl)-	Heterocyclic compound	1192-62-7	74077.3	57472.8	48700	76597.5	44174.9	74456.3	72898.9	62797.3	115010	53309.6	84099.8	84754.4	1.18173	0.159616	1.25938	0.332712	insig
KMW0334	C10H18O	Cyclohexanone, 5-methyl-2-(1-methylethyl)-	Terpenoids	10458-14-7	20237.8	18218.9	34307.8	40773	20362.6	10575.7	44106.7	26425.1	12602.6	29628.8	49196.3	59953.6	1.13206	0.160357	1.53599	0.619166	insig
XMW0434	C8H14O2	4-Hexen-1-ol, acetate	Alcohol	72237-36-6	790516	732711	605993	731688	644820	850918	740274	674091	1164082	783087	842026	891386	1.16431	0.161545	1.16947	0.225849	insig
NMW0059	C5H6N2	4-Aminopyridine	Heterocyclic compound	504-24-5	111042	93274.6	81576.5	108678	80049.6	112380	94228.3	97441.3	133695	104510	125831	109549	1.10584	0.171408	1.13331	0.180541	insig
WMW0126	C9H16	1,3-Hexadiene, 3-ethyl-2-methyl-	Hydrocarbons	61142-36-7	832586	780992	632636	739232	670264	917131	753858	707858	1.22097e+06	840543	878098	931931	1.10748	0.177759	1.16629	0.221926	insig
KMW0433	C9H10O	Phenol, 4-(2-propenyl)-	Aromatics	501-92-8	145587	107841	139577	132982	130352	194820	101019	92379	144042	98876	154230	124159	0.994665	0.181916	0.839685	-0.25208	insig
D313	C10H20O2	3-Hexene, 1-(1-ethoxyethoxy)-, (Z)-	Aldehyde	28069-74-1	547543	190508	528649	483641	433612	383891	178905	244458	297852	358365	465974	423360	0.791826	0.182685	0.766757	-0.383158	insig
D416	C10H14O3	Furfuryl pentanoate	Ester	36701-01-6	2.98307e+06	1.48614e+06	2.50858e+06	2.81897e+06	2.03343e+06	3.21916e+06	1.4743e+06	1.68262e+06	2.67764e+06	1.91472e+06	2.72993e+06	1.58144e+06	0.973953	0.184337	0.801407	-0.319393	insig
XMW1308	C10H17F3O2	1-Octyl trifluoroacetate	Ester	2561-21-9	246040	236936	262154	258347	206574	250895	241287	234822	295811	245700	310683	263139	1.14162	0.187683	1.08932	0.123432	insig
WMW0193	C8H18	Hexane, 2,3-dimethyl-	Hydrocarbons	584-94-1	4.02073e+06	3.43046e+06	3.43637e+06	3.97536e+06	3.80301e+06	5.71983e+06	4.65055e+06	4.44952e+06	7.17499e+06	3.97158e+06	4.11299e+06	5.0562e+06	1.09401	0.190968	1.20627	0.270554	insig
D204	C13H26O2	Pentyl octanoate	Ester	638-25-5	55716.1	16338.6	140985	105537	92058	38781.5	18523.4	15041	28705.9	92319.1	63402.3	40333.6	0.868781	0.191755	0.574802	-0.798863	insig
NMW0750	C6H12O3	ParAldehyde	Aldehyde	123-63-7	1.23539e+07	1.24974e+07	1.27018e+07	1.14271e+07	1.33198e+07	1.28592e+07	1.2576e+07	1.32297e+07	1.41018e+07	1.29453e+07	1.3355e+07	1.21172e+07	0.900102	0.196023	1.04212	0.0595229	insig
XMW0637	C7H12O	Cyclobutanone, 2,2,3-trimethyl-	Ketone	1449-49-6	207253	240739	206689	235175	189770	249071	248189	209371	341368	259358	209872	243362	0.979273	0.2066	1.1376	0.185989	insig
WMW0194	C10H16O	Thujone	Terpenoids	546-80-5	534050	501899	543240	497903	551143	610610	580690	527486	591271	550505	559049	590517	1.04913	0.20893	1.04961	0.0698508	insig
XMW0076	C5H4N2	1H-Pyrrole-3-carbonitrile	Heterocyclic compound	7126-38-7	158661	128179	107055	131315	128830	167584	82740.1	80722.3	176200	144906	93258	92702.7	1.20995	0.210467	0.816102	-0.293178	insig
KMW0123	C7H12O	4-Heptenal, (Z)-	Aldehyde	6728-31-0	246621	203389	168368	248454	213250	258549	229610	187444	339895	278041	250343	255934	0.948967	0.211936	1.15138	0.20336	insig
KMW0266	C5H6S2	2-Thiophenemethanethiol	Heterocyclic compound	6258-63-5	264090	167558	307139	190151	193987	196484	137379	158715	178342	228579	217303	189162	0.913551	0.213992	0.840892	-0.250008	insig
D158	C12H16O3	2-Phenoxyethyl isobutyrate	Ester	103-60-6	107671	37389.4	289837	176208	225572	104550	38964.5	53231	106427	173296	141661	83619.9	0.763644	0.219934	0.63449	-0.65633	insig
XMW0597	C10H22	Nonane, 2-methyl-	Hydrocarbons	871-83-0	2.74013e+06	2.47083e+06	2187036	2.38839e+06	2.65333e+06	2.60837e+06	2.22807e+06	2.21964e+06	2.67446e+06	2.65085e+06	2.11237e+06	2.10153e+06	1.1173	0.221612	0.929481	-0.105502	insig
XMW1229	C9H14	Bicyclo(3.3.1)non-2-ene	Hydrocarbons	6671-66-5	567860	477638	502988	630314	392971	243980	248590	290202	212193	632155	359746	418617	0.946632	0.222104	0.767648	-0.381484	insig
XMW1356	C16H34	Dodecane, 2-methyl-6-propyl-	Hydrocarbons	55045-08-4	127108	56627.9	343790	262166	183167	61349.5	43151.1	41498.4	44985.6	238197	147002	86801.6	0.915686	0.235926	0.581735	-0.781566	insig
D239	C9H16O3	Acetoacetic acid isoamyl ester	Ester	2308-18-1	18317.3	12878.9	25218.1	23696.6	28018.2	23745.8	14776.8	17263.7	7069.61	25115.5	23915.4	17405.5	0.909418	0.237657	0.800353	-0.321292	insig
KMW0176	C8H14O	5-Hepten-2-one, 6-methyl-	Ketone	110-93-0	63842	37622	49371.5	43681.1	35959	36227	36634.1	28599.7	50580	48717.3	27518.8	28765.8	1.00999	0.24252	0.827947	-0.27239	insig
NMW0021	C6H8N2	2-PyridinemethanAmine	Heterocyclic compound	3731-51-9	185342	148879	183841	241876	145838	324465	200749	171238	397895	222741	263344	287904	1.01002	0.253559	1.25493	0.327612	insig
D248	C11H22O2	Propanoic acid, 2-methyl-, heptyl ester	Ester	2349-13-5	1.9292e+06	889766	1.47126e+06	1.81302e+06	1.37506e+06	2.00172e+06	974685	996232	1.79234e+06	1.16128e+06	1.78584e+06	1.08434e+06	0.81427	0.255682	0.822226	-0.282394	insig
KMW0426	C7H5N	Benzonitrile	Nitrogen compounds	100-47-0	137809	142240	136474	115885	135560	115612	134709	117008	123657	118469	90074	138147	0.85597	0.257518	0.921494	-0.117954	insig
XMW0968	C10H14O	4,7,7-Trimethylbicyclo[4.1.0]hept-3-en-2-one	Ketone	81800-50-2	36224	27324.8	34981.3	45729.8	37933	48800	38293.7	43727.3	53766.4	34474.3	50700.4	41432.7	0.915558	0.257992	1.13594	0.183891	insig
XMW0606	C9H18O2	1,3-Dioxolane, 2-butyl-2-ethyl-	Heterocyclic compound	935-49-9	236355	76938.4	228900	198827	172299	163826	89040.4	97219	98947.7	181854	213171	167483	0.691507	0.260683	0.787001	-0.345563	insig
XMW1240	C11H22O2	Hexanoic acid, 2-methylbutyl ester	Ester	2601-13-0	1023792	500731	858867	999632	711630	1.10436e+06	530832	561160	974240	680303	971081	591590	0.808007	0.260732	0.828851	-0.270816	insig
XMW0121	C12H24	1-Nonene, 4,6,8-trimethyl-	Hydrocarbons	54410-98-9	229789	208816	218367	178571	199720	193233	239993	186274	235934	223538	241069	190878	0.897986	0.267947	1.0726	0.101113	insig
NMW0181	C12H12	Naphthalene, 1,6-dimethyl-	Aromatics	575-43-9	16038.8	4438.85	6067.1	11050.8	9722.16	13110.2	8411.27	4389.16	22693.2	17187	30339.6	9168.05	0.721131	0.269401	1.52559	0.609369	insig
XMW0181	C9H16O	5-Hepten-2-one, 4,6-dimethyl-	Ketone	31162-48-8	187031	151725	157348	160328	165070	173285	190799	174318	206022	183028	157131	152567	0.747686	0.271804	1.06944	0.0968564	insig
XMW0213	C11H22O2	Isopentyl hexanoate	Ester	2198-61-0	1491595	839965	1318064	1453884	1134743	1822842	897442	920665	1418998	1026148	1540063	1029128	0.784548	0.273342	0.847583	-0.238574	insig
XMW0044	C5H9NO	2-Propenal, 3-(dimethylamino)-	Aldehyde	927-63-9	1.54122e+06	1.70733e+06	1.24484e+06	1.30338e+06	1.28456e+06	1.24072e+06	1.46439e+06	1.40976e+06	1.68763e+06	1.47792e+06	1.40592e+06	1.50519e+06	0.972287	0.275615	1.07555	0.105078	insig
XMW0119	C9H16O	Cyclopentanone, 2-methyl-3-(1-methylethyl)-	Ketone	54549-81-4	100821	91120	78386.4	104815	60933.5	133628	93575	108707	123187	88683.4	111075	126753	0.964048	0.281003	1.14442	0.194619	insig
WMW0103	C7H14O	2-Cyclopentylethanol	Alcohol	766-00-7	584962	526359	422977	598629	446622	643173	629651	451674	848903	433403	717815	653997	0.886324	0.283287	1.1591	0.213	insig
D442	C9H16O2	2(3H)-Furanone, 5-butyldihydro-4-methyl-	Heterocyclic compound	39212-23-2	32337	23205.4	36001	46338.4	24450.9	17131.1	14230	16749	11138	39389	33739	21536	0.899931	0.285859	0.762165	-0.391825	insig
XMW0201	C6H10O	4-Hexen-3-one	Ketone	2497-21-4	817516	810172	696360	734326	685776	873864	838756	731832	1.13983e+06	839449	739639	801834	0.83509	0.286022	1.1025	0.140774	insig
KMW0288	C9H18O2	Heptanoic acid, ethyl ester	Ester	106-30-9	24097.7	9571.83	23339.1	19188.1	19772.7	20239.9	12010.5	11865.6	10678.3	19292.7	23194.5	19521.9	0.646938	0.301816	0.830945	-0.267176	insig
XMW0287	C11H14O2	Benzoic acid, 2-methylpropyl ester	Ester	120-50-3	21463	21470	22456.7	21752.7	16954.8	26665	18788.4	13541	33005	22101	41303	32010	0.7785	0.302081	1.22932	0.297858	insig
KMW0551	C14H30	Tetradecane	Hydrocarbons	629-59-4	333305	162935	585415	636786	231523	104482	118842	118963	84502	386419	394848	245494	0.656631	0.302987	0.656658	-0.606786	insig
NMW0129	C12H20O2	Cyclohexanol, 1-methyl-4-(1-methylethenyl)-, acetate	Ester	10198-23-9	69115.4	60908.8	59090.5	79166.7	63451.6	102603	64798	58007.5	133782	64982.3	107662	97370.7	0.841197	0.305595	1.21243	0.277902	insig
XMW0693	C11H18O2	2,6-Octadienoic acid, 3,7-dimethyl-, methyl ester	Ester	2349-14-6	60316.4	50769.3	124036	151363	68269	29682	43069.3	35548	21542.5	106792	70658	58598	0.718609	0.306967	0.69402	-0.52695	insig
KMW0273	C10H14	Benzene, 1,2,4,5-tetramethyl-	Aromatics	95-93-2	28536.3	22497.3	71421.9	46362.1	56497.9	27111.9	58028.3	41207.6	31000.5	63188.6	72226.1	51442.4	0.969157	0.308165	1.25618	0.32904	insig
KMW0137	C9H20	Nonane	Hydrocarbons	111-84-2	333184	273681	270903	279010	306325	364329	277271	286159	449688	347082	323009	336544	0.786933	0.309387	1.10524	0.144361	insig
XMW0933	C12H18O2	Bicyclo[3.1.1]hept-2-en-6-ol, 2,7,7-trimethyl-, acetate, [1S-(1.alpha.,5.alpha.,6.beta.)]-	Ester	50764-55-1	160842	113473	160829	130586	130168	196905	110870	113959	147376	101307	181468	128133	0.744791	0.314246	0.87714	-0.189121	insig
KMW0159	C7H16O	1-Heptanol	Alcohol	111-70-6	4.02618e+07	3.99342e+07	3.44618e+07	3.74092e+07	3.64988e+07	3.31471e+07	4.13753e+07	3.86212e+07	3.69969e+07	4.34964e+07	3.407e+07	3.84751e+07	0.728206	0.31531	1.05107	0.0718532	insig
XMW1307	C7H14O	Cyclohexanol, 1-methyl-	Alcohol	590-67-0	259949	227824	204490	242265	236068	315071	242797	221426	420104	265999	268308	276210	0.815167	0.317353	1.1408	0.190041	insig
XMW1324	C10H10O	BenzeneacetAldehyde, .alpha.-ethylidene-	Aldehyde	4411-89-6	8174	9	7465	14637	10677.9	13505	2919.31	4757	9062	7232	8557	6863.1	0.429371	0.321398	0.723186	-0.467561	insig
XMW0200	C15H32	Tetradecane, 4-methyl-	Hydrocarbons	25117-24-2	113829	62090.8	295720	257044	124049	40652.5	43213.2	47221.6	26459.6	236720	123658	81718.4	0.787389	0.321785	0.625699	-0.676459	insig
XMW0483	C5H5NO	1H-Pyrrole-2-carboxAldehyde	Heterocyclic compound	1003-29-8	300728	278810	192975	277823	231701	303535	312781	214223	454124	208455	340021	318005	0.800487	0.322156	1.16526	0.220656	insig
XMW0789	C11H22O2	2-Nonanol, acetate	Ester	14936-66-4	858230	587194	774440	815970	786907	1.1833e+06	635569	654201	864983	587059	942967	712363	0.729066	0.327473	0.878367	-0.187105	insig
KMW0421	C8H8O3	Methyl salicylate	Ester	119-36-8	15855.4	13688.2	26540.4	21481.1	18064.1	32953.2	27169.8	20310.6	20590.8	33743.3	27915	21271.1	0.832816	0.335685	1.17435	0.231861	insig
XMW0926	C10H12O	Ethanone, 1-(2,4-dimethylphenyl)-	Ketone	89-74-7	56948.9	35540.6	46619.3	59215.4	58196	70134.9	34874.4	43906.8	67320.7	42602.9	49029.2	49281.6	0.738391	0.339743	0.878651	-0.186638	insig
XMW0881	C6H10O2	2-Butenoic acid, 3-methyl-, methyl ester	Ester	924-50-5	766477	696970	668553	687495	610995	742365	719982	597229	984322	792744	690127	741110	0.750556	0.343126	1.08451	0.117047	insig
NMW0773	C6H10O	Cyclohexanone	Ketone	108-94-1	548551	486593	402891	482755	442540	587381	501683	412645	743930	513597	531641	565143	0.780363	0.343132	1.10775	0.147627	insig
D417	C8H14O2	3-Hexen-1-ol, acetate, (E)-	Ester	3681-82-1	492199	448961	368481	435742	384238	547826	487692	358480	678289	368445	568782	558388	0.779471	0.352284	1.12797	0.173727	insig
XMW1089	C11H20O2	Hexanoic acid, cyclopentyl ester	Ester	5413-59-2	56231.3	43774.6	104929	117234	54108.1	21178	32654	28851.4	20997.8	89882.3	71659.6	43248	0.615666	0.352663	0.722831	-0.468269	insig
XMW0659	C10H14	Benzene, n-butyl-	Aromatics	104-51-8	166862	139157	170484	177674	141076	254026	154641	157675	352471	194009	196252	194914	0.762953	0.359707	1.19126	0.252483	insig
KMW0435	C10H18O	2-Decenal, (Z)-	Aldehyde	2497-25-8	1.07373e+06	729706	998184	1.07175e+06	936348	1.48794e+06	746630	783455	1.14812e+06	760799	1.19895e+06	908702	0.676835	0.362852	0.880748	-0.183198	insig
XMW0517	C6H8S	Thiophene, 3-ethyl-	Heterocyclic compound	1795-01-3	3.39345e+06	3.72468e+06	4.89243e+06	4.38541e+06	4.61523e+06	4.30639e+06	4.46228e+06	4.51041e+06	4.03148e+06	3.78899e+06	5.30914e+06	5.0912e+06	0.81726	0.367847	1.0741	0.103122	insig
XMW0228	C8H14O	Cyclohexanol, 1-ethenyl-	Alcohol	1940-19-8	1.90178e+06	1.68635e+06	1.43334e+06	1.56845e+06	1.55297e+06	2.99707e+06	1.64818e+06	1.48558e+06	2.20459e+06	1.40353e+06	1.45155e+06	1.40794e+06	0.810008	0.369025	0.861886	-0.214432	insig
D373	C7H12O	2,4-Heptadien-1-ol, (E,E)-	Alcohol	33467-79-7	1080174	917088	615845	1122216	798685	1155756	1040728	859495	1409014	747847	1233360	1126528	0.750094	0.378575	1.12781	0.173524	insig
KMW0150	C9H12	Benzene, 1,2,4-trimethyl-	Aromatics	95-63-6	101466	53797.5	103929	102303	99192.1	125550	125624	92428.6	181658	92876.9	114457	78036.1	0.647324	0.384892	1.16861	0.224788	insig
WMW0214	C11H24	Nonane, 4,5-dimethyl-	Hydrocarbons	17302-23-7	790187	1.08688e+06	1.13952e+06	1.53757e+06	720071	649104	1.07813e+06	1.10332e+06	749721	1.07763e+06	1.59717e+06	1.283e+06	0.878187	0.387944	1.16302	0.21788	insig
XMW0267	C7H15N	2-Ethylpiperidine	Heterocyclic compound	1484-80-6	1.76977e+06	1.54087e+06	1.47807e+06	1.47352e+06	1.3213e+06	2.80076e+06	1.47353e+06	1.36469e+06	2.03323e+06	1.38499e+06	1.43393e+06	1.34011e+06	0.749023	0.390007	0.869629	-0.201528	insig
KMW0251	C9H16O	5-Heptenal, 2,6-dimethyl-	Aldehyde	106-72-9	1.64384e+06	1.30802e+06	1.42686e+06	1.71489e+06	1.29123e+06	2.69928e+06	1.59336e+06	1.40848e+06	3.13459e+06	1.59674e+06	2.0323e+06	2.10343e+06	0.782963	0.396183	1.17699	0.2351	insig
D298	C10H18O	3,6-Heptadien-2-ol, 2,5,5-trimethyl-, (E)-	Alcohol	26127-98-0	356400	162467	252750	359647	231926	435774	159595	168921	473339	217290	276797	160860	0.81129	0.398429	0.8098	-0.304362	insig
KMW0482	C10H16O	2,4-Decadienal, (E,E)-	Aldehyde	25152-84-5	280033	203939	231522	322820	196047	236003	207497	213475	359654	163837	427636	352263	0.691939	0.40297	1.17275	0.229889	insig
XMW0617	C12H24O3	Propanoic acid, 2-methyl-, 3-hydroxy-2,2,4-trimethylpentyl ester	Ester	77-68-9	59786.9	12489.7	79896.8	94162.8	45994.5	38867	19027.7	14878.6	36822.3	49741.5	91545.2	33698.6	0.495402	0.408846	0.741895	-0.430713	insig
D98	C7H8S	Benzene, (methylthio)-	Sulfur compounds	100-68-5	217986	130676	146403	178375	167758	217985	137883	145881	215659	130252	150830	178749	0.597313	0.417778	0.905655	-0.142966	insig
XMW0436	C10H18O	2H-Pyran, 2-ethenyltetrahydro-2,6,6-trimethyl-	Heterocyclic compound	7392-19-0	348721	175767	245116	353918	238072	436249	156276	165537	476053	236259	274768	167375	0.818668	0.418918	0.821133	-0.284311	insig
XMW0172	C8H15NO	Azacyclohexan-3-one, 1,5,6-trimethyl-	Heterocyclic compound	339590-59-9	28590	26091	12613	27852	25195	15397	26266	22243	34145	18734	25614	26216	0.758268	0.425317	1.12878	0.174761	insig
w31	C10H18O2	Butanoic acid, 4-hexenyl ester, (Z)-	Ester	69727-41-9	42233.4	32951.2	45284.1	48915.8	48147.7	72425.1	43982.4	51375.7	77035.4	39119.7	71689.3	48106.9	0.660644	0.425693	1.14261	0.192339	insig
XMW0309	C8H15NO	Piperidin-3-one, 2,2,5-methyl-	Heterocyclic compound	103634-57-7	573460	298112	513542	606367	399426	740601	305040	317032	690372	396188	604413	361414	0.627865	0.426843	0.854048	-0.227611	insig
KMW0641	C6H10O2	2-Hexenoic Acid, (E)-	Acid	13419-69-7	20937648	18725654	15493355	18453355	20108177	20934863	16450120	15938668	25000646	19389049	13554404	14903899	0.880998	0.432146	0.917872	-0.123636	insig
D245	C10H14O	4-Phenyl-2-butanol	Alcohol	2344-70-9	112249	79221.4	102945	103631	100788	163020	85610.8	87181.3	113124	72282.1	135012	96496	0.585182	0.432874	0.890992	-0.166516	insig
KMW0205	C7H12O	Cyclohexene, 1-methoxy-	Aromatics	931-57-7	1.31802e+06	1.15471e+06	1.0738e+06	1.20678e+06	1.04505e+06	2.10998e+06	1.14922e+06	1.05565e+06	1.54489e+06	1.01572e+06	1.14046e+06	1.10381e+06	0.653128	0.434789	0.886372	-0.174016	insig
XMW0177	C8H12O	Ethanone, 1-(2-methyl-1-cyclopenten-1-yl)-	Ketone	3168-90-9	48934.2	38486.3	25816	38202.3	53796	84150.6	64700.1	47076	81206	44867.6	58135	42178	0.699463	0.446037	1.16855	0.224725	insig
WMW0120	C9H19I	Nonane, 1-iodo-	Halogenated hydrocarbons	4282-42-2	33571.4	24913.8	67501.5	68386.5	33964.9	38872.5	22683.7	11723.7	44338.1	58565.5	47875.2	32934.2	0.595317	0.449505	0.816286	-0.292853	insig
KMW0493	C9H10O2	2-Methoxy-4-vinylphenol	Aromatics	7786-61-0	17408	7009	13253	15818	11678.2	15590	9812	11307.4	24446	12831	20677.4	14924	0.618158	0.451111	1.16397	0.219054	insig
NMW0101	C10H16O2	Ascaridole	Terpenoids	512-85-6	297369	197796	279761	266428	254577	412775	219433	225525	303618	209499	344515	236912	0.541956	0.460468	0.900975	-0.150441	insig
XMW0238	C13H28	Undecane, 4,4-dimethyl-	Hydrocarbons	17312-68-4	2.26752e+06	1.56078e+06	2.16789e+06	2.30863e+06	1.97509e+06	3.2948e+06	1.65852e+06	1.73335e+06	2.50709e+06	1.6895e+06	2.68668e+06	1.92453e+06	0.545657	0.460609	0.898705	-0.15408	insig
NMW0035	C8H11N	BenzenAmine, N,N-dimethyl-	Amine	121-69-7	111381	90494	114669	112258	112623	116963	128839	98913.6	123264	101734	115529	118870	0.682697	0.461726	1.04368	0.0616858	insig
XMW0170	C9H10O	BenzAldehyde, 3-ethyl-	Aldehyde	34246-54-3	129458	120975	113424	140756	96177.5	89237.1	111607	104385	115461	109223	150584	154193	0.80312	0.46228	1.08032	0.111463	insig
XMW0645	C4H10N2	Diaziridine, 3-ethyl-3-methyl-	Heterocyclic compound	4901-75-1	290878	188780	177466	227213	207377	270071	224331	164176	358292	236077	240477	285849	0.609393	0.468203	1.10825	0.148286	insig
WMW0066	C9H18O	6-Nonen-1-ol, (E)-	Alcohol	31502-19-9	281753	213656	370295	247633	271790	346282	296593	282763	278518	279079	414958	326124	0.747555	0.469833	1.08469	0.117277	insig
KMW0434	C10H16O	2,6,6-trimethyl-1-Cyclohexene-1-carboxaldehyde	Terpenoids	432-25-7	127355	62576.6	80601	114131	73983.8	190704	79172.7	90558	197665	75795.5	209666	135988	0.637151	0.474561	1.21482	0.280743	insig
WMW0064	C9H18O	2-Nonen-1-ol, (E)-	Alcohol	31502-14-4	345313	263622	399279	417018	276841	9	324251	300338	212356	376469	489811	324637	0.825547	0.47518	1.1914	0.252659	insig
XMW0037	C10H14	Benzene, 1-ethyl-3,5-dimethyl-	Aromatics	934-74-7	31686.6	18861.9	56630.5	39879.6	39511.5	24255.5	37184.6	39226.3	24006.4	44168.9	57191	40267.4	0.727593	0.475979	1.14808	0.199223	insig
XMW0420	C13H28	Undecane, 2,9-dimethyl-	Hydrocarbons	17301-26-7	657966	471785	694972	761804	567848	837023	509524	510804	651640	575847	832571	589968	0.484682	0.479949	0.919566	-0.120975	insig
XMW0682	C12H16O	Benzenemethanol, .alpha.-methyl-.alpha.-(1-methyl-2-propenyl)-	Alcohol	61967-11-1	169268	143248	145988	199933	145150	216816	128874	140515	305421	124563	264226	208392	0.496637	0.481542	1.14856	0.199823	insig
KMW0432	C10H16O	2,6-Octadienal, 3,7-dimethyl-, (Z)-	Terpenoids	106-26-3	1.10355e+06	680069	997200	1.05491e+06	948295	1.44863e+06	777310	782488	1.13105e+06	787916	1.29011e+06	877926	0.491561	0.487001	0.906003	-0.142412	insig
XMW0678	C10H16	1,3-Cyclohexadiene, 1,5,5,6-tetramethyl-	Terpenoids	514-94-3	104195	93579.5	84944.2	85793.1	93250.8	88923.2	107952	92457.6	118887	114561	72165.7	81129.4	0.314702	0.487602	1.06622	0.0925056	insig
KMW0589	C15H24	Humulene	Terpenoids	6753-98-6	62345.9	23572.2	100409	105603	129202	39915.7	16543.4	45473.7	34591.6	136614	68903.3	55254.6	0.598593	0.487706	0.775147	-0.367458	insig
NMW0010	C10H12	Dicyclopentadiene	Hydrocarbons	77-73-6	242115	169862	148107	243446	165706	248148	223897	164494	295764	175372	227807	247499	0.654178	0.489376	1.09648	0.132875	insig
XMW0640	C15H24	Panaxene	Terpenoids	871660-95-6	170526	125000	161394	208710	137038	212722	118523	137406	313106	131649	256690	213249	0.495022	0.489617	1.15288	0.20524	insig
XMW0373	C12H26	Undecane, 2-methyl-	Hydrocarbons	7045-71-8	488632	365772	630291	409361	474089	589600	435380	419193	430713	383779	582240	488345	0.389749	0.489751	0.926264	-0.110505	insig
KMW0382	C7H8O	Phenol, 2-methyl-	Phenol	95-48-7	173132	123386	136314	167408	139179	337948	162342	144358	380203	188081	211271	192070	0.663794	0.49857	1.18653	0.246744	insig
XMW0366	C10H14	Benzene, 1,2,3,5-tetramethyl-	Aromatics	527-53-7	91973.3	68534.6	194913	133749	157785	70261.3	134573	117306	76341.6	164377	199606	138926	0.704001	0.498605	1.15883	0.212666	insig
XMW0670	C4H5N3	Acetonitrile, 2,2'-iminobis-	Nitrogen compounds	628-87-5	2.97729e+06	2.63027e+06	3.02012e+06	2.7043e+06	2.93647e+06	3.26729e+06	3.07727e+06	2.80332e+06	3.13138e+06	2.96075e+06	3.01105e+06	2.99391e+06	0.60605	0.50318	1.0252	0.03591	insig
XMW0714	C6H7NO	3-Acetyl-1H-pyrroline	Heterocyclic compound	1072-82-8	336484	348610	268694	286493	251518	520330	345695	201053	373061	287267	319135	290982	0.471309	0.507645	0.903119	-0.147011	insig
KMW0188	C4H8S2	2-Methyl-1,3-dithiacyclopentane	Heterocyclic compound	5616-51-3	24259.2	15956.1	24114.4	18070	23104.6	13974.7	23964.8	13926.5	22239.4	18848.8	11178.1	18295.1	0.501696	0.511447	0.907713	-0.139692	insig
w29	C7H12O2	4-Pentenyl Acetate	Ester	1576-85-8	299292	236048	207192	224102	235903	270418	252375	213917	326156	244445	243998	276416	0.588623	0.514165	1.05727	0.08034	insig
KMW0446	C10H16O	Citral	Terpenoids	5392-40-5	169284	131107	282715	341771	154339	40486.6	106069	115769	42107.1	257795	214122	161401	0.268526	0.514643	0.801339	-0.319515	insig
D390	C11H18O	Cyclopentanone, 2-(2-hexenyl)-	Ketone	34687-46-2	56071.2	43674.6	100652	141161	56917.3	21567.3	36143.7	38574.7	19743.3	107912	77782.2	50644.8	0.410377	0.51687	0.787539	-0.344577	insig
XMW0364	C11H24O	6-Undecanol	Alcohol	23708-56-7	125096	104746	196721	231476	100221	30462.8	84819.6	77451.4	33863.7	186845	151785	104219	0.272576	0.517473	0.81015	-0.30374	insig
XMW0265	C17H36	Tetradecane, 2,6,10-trimethyl-	Hydrocarbons	14905-56-7	50012.1	31305.8	144933	100283	63025.4	17903.4	18892	34987	24105.3	133119	58024.8	33667.8	0.550716	0.517484	0.743126	-0.428321	insig
XMW0110	C14H30	Dodecane, 4,6-dimethyl-	Hydrocarbons	61141-72-8	204211	146538	399169	433648	181989	57979.8	128320	122823	59775.5	366354	264336	177721	0.328754	0.518558	0.786303	-0.346842	insig
XMW1460	C10H10O	3-Buten-2-one, 4-phenyl-	Ketone	122-57-6	24518.5	17646.8	27415.4	28873.1	22962.2	34456.1	23811.7	18859.7	31281.8	20291.2	28166.8	21283.8	0.435221	0.522565	0.921879	-0.117351	insig
XMW1209	C9H18O2	Propanoic acid, 2-methyl-, 2-methylbutyl ester	Ester	2445-69-4	247821	335395	381919	476406	236472	76163	345772	393560	73699	309031	514714	450238	0.421187	0.525028	1.18974	0.250647	insig
XMW0587	C12H24O2	Octanoic acid-tert butyl ester	Ester	5457-66-9	112808	98840.5	224892	301449	111399	37491	98179.8	82280.3	39794.3	210901	150543	121900	0.251157	0.526825	0.793343	-0.333983	insig
D387	C9H20O	1-Hexanol, 3,5,5-trimethyl-	Alcohol	3452-97-9	1.61723e+06	1.54569e+06	1.66674e+06	2.00971e+06	1.30561e+06	2.15608e+06	1.52355e+06	1.52171e+06	2.4187e+06	1.61041e+06	2.09857e+06	1.88455e+06	0.563305	0.533969	1.07343	0.102231	insig
XMW0953	C11H14O2	Phenylacetic acid propyl ester	Ester	4606-15-9	113948	102138	105260	131674	84056.4	164563	77819.5	98300	225962	93936.8	177503	128911	0.405736	0.538672	1.14365	0.193652	insig
XMW1471	C8H17N	1-ButanAmine, N-methyl-N-2-propenyl-	Amine	24209-62-9	2.79349e+06	3.00649e+06	4.04111e+06	3.56161e+06	3.74642e+06	3.47546e+06	3.61308e+06	3.64115e+06	3.17199e+06	2.99017e+06	4.20695e+06	4.02578e+06	0.600056	0.540964	1.04968	0.0699442	insig
KMW0194	C8H18O	2-Octanol	Alcohol	123-96-6	92245.8	92782	81995.6	88865.7	63060.4	86748.2	62497.1	61445.7	138063	87877.3	81874	128192	0.415271	0.544479	1.10728	0.14702	insig
XMW1401	C11H20O2	n-Valeric acid cis-3-hexenyl ester	Ester	35852-46-1	3.21828e+06	2.14801e+06	2.89748e+06	2.97653e+06	2.76096e+06	4.69307e+06	2.33177e+06	2.43238e+06	3.54007e+06	2.24877e+06	3.80075e+06	2.68964e+06	0.436429	0.547547	0.911687	-0.13339	insig
NMW0038	C8H10O	Benzenemethanol, 4-methyl-	Alcohol	589-18-4	630111	565144	681462	565599	642332	650869	632500	611657	653147	618696	647175	650588	0.604892	0.549817	1.02095	0.0299074	insig
XMW0422	C14H30	3,5-Dimethyldodecane	Hydrocarbons	107770-99-0	138615	101185	234860	263301	118555	32475.7	80423.2	80499.2	40168.4	214361	175110	133600	0.22308	0.550272	0.814588	-0.295857	insig
XMW0223	C7H9NO2	1H-Pyrrole-2,5-dione, 3-ethyl-4-methyl-	Heterocyclic compound	20189-42-8	1.33535e+06	942045	1.25381e+06	1.23586e+06	1.26118e+06	2.16109e+06	1.04124e+06	1.07203e+06	1.5092e+06	929425	1.65004e+06	1.23013e+06	0.417095	0.553181	0.907529	-0.139985	insig
XMW0642	C8H16O	Cyclohexanol, 3,5-dimethyl-	Alcohol	5441-52-1	25167.7	19627.3	15654.8	25377.4	21515.8	15173.7	24034.9	20544.2	5088.65	27145.4	30473.6	31543.9	0.0765892	0.553552	1.13316	0.180349	insig
XMW0179	C15H32	Dodecane, 2,6,11-trimethyl-	Hydrocarbons	31295-56-4	564304	443189	966692	1.1649e+06	467136	132678	379227	361416	152227	921765	709957	523515	0.211081	0.560385	0.815241	-0.294701	insig
XMW0109	C13H28	Dodecane, 4-methyl-	Hydrocarbons	6117-97-1	23357	16742.4	35774	39399	18173	6624	13733	14733.6	5788	36445	27688	17447.9	0.35046	0.56272	0.826986	-0.274064	insig
NMW0754	C5H8O2	Acetylacetone	Ketone	123-54-6	106442	109738	96915.4	114843	110903	208267	123536	96295.2	290439	76925.1	155275	132068	0.397383	0.565155	1.17057	0.227206	insig
KMW0456	C10H22O	1-Decanol	Alcohol	112-30-1	160299	134956	278910	329623	144681	45904.7	124480	107616	47182.2	274423	202000	150003	0.249389	0.568664	0.827601	-0.272993	insig
D321	C6H8N2O	Pyrazine, 2-methoxy-3-methyl-	Heterocyclic compound	2847-30-5	212391	184874	187573	158881	206767	201181	184444	205301	215158	240117	180457	172446	0.264251	0.56965	1.04017	0.0568134	insig
WMW0196	C10H16O2	Lilac Aldehyde C	Aldehyde	53447-48-6	419945	302473	455045	308451	396451	488787	333821	331130	382184	316748	494728	369691	0.335747	0.57459	0.939755	-0.0896427	insig
XMW1450	C3H6ClNO2	Propane, 2-chloro-2-nitro-	Others	594-71-8	536484	508449	266397	428557	311117	480624	281524	336505	645641	330963	372445	319876	0.534921	0.575805	0.903353	-0.146638	insig
WMW0206	C8H18O	3-Pentanol, 2,3,4-trimethyl-	Alcohol	3054-92-0	102033	105091	122511	90551	105183	109655	99773.2	114410	138763	98976.1	118256	92834.2	0.371199	0.580664	1.04408	0.0622254	insig
D95	C3H4Cl2	1-Propene, 1,3-dichloro-, (E)-	Halogenated hydrocarbons	10061-02-6	480032	457794	437805	443411	431134	413624	464480	459834	468119	433065	433248	444023	0.511343	0.580785	1.01463	0.0209521	insig
D188	C5H5N3O	Pyrazinamide	Heterocyclic compound	98-96-4	1.23916e+06	882653	1.15705e+06	1.15564e+06	1.11742e+06	1.88528e+06	1.00845e+06	1.02067e+06	1.35094e+06	909557	1.48716e+06	1.0902e+06	0.378804	0.581137	0.923328	-0.115086	insig
XMW0740	C7H7N3	3-Methyl-pyrrolo(2,3-b)pyrazine	Heterocyclic compound	20321-99-7	25041.1	15651	14084.4	18030.5	16984.9	28523.5	14083.1	21859.1	24791.1	16308.8	28527.3	23724	0.496141	0.582844	1.09279	0.128011	insig
XMW0917	C9H16O	3-Nonen-5-one	Ketone	82456-34-6	2.47064e+06	2.01428e+06	2.10869e+06	2.54656e+06	1.99173e+06	4.41465e+06	2.27782e+06	2.00011e+06	5.00455e+06	2.4139e+06	2.97201e+06	2.85618e+06	0.507511	0.583372	1.12723	0.172783	insig
w02	C10H18O	2,4-Decadien-1-ol	Alcohol	14507-02-9	108309	86207.7	173445	195519	81121.3	27093.2	62564.5	73591.9	37623.9	165700	126216	98939.1	0.165411	0.588341	0.840613	-0.250487	insig
XMW0488	C6H11NO	2-Acetylpyrrolidine	Heterocyclic compound	60026-20-2	93253.7	63838.5	67940.7	81247.7	55564.1	189009	49680	54205	170308	65860.2	60306.3	59045.5	0.626133	0.593537	0.833987	-0.261902	insig
KMW0708	C15H26O	2-[(2S,4aR,8aR)-4a,8-dimethyl-2,3,4,5,6,8a-hexahydro-1H-naphthalen-2-yl]propan-2-ol	Terpenoids	123123-38-6	18055.7	12974.9	37040.7	41340	67604.7	14668.4	6359.59	40321.4	15099	50745.7	28702.3	13734.3	0.573864	0.594968	0.808424	-0.306816	insig
XMW0532	C6H10N4	1H-Pyrazole-1-carboximidamide, 3,5-dimethyl-	Heterocyclic compound	22906-75-8	8.96052e+06	9.41809e+06	1.12396e+07	8.04538e+06	1.08998e+07	1.03455e+07	8.8708e+06	1.00162e+07	1.15521e+07	1.05719e+07	9.31376e+06	1.06944e+07	0.408076	0.595434	1.03582	0.0507744	insig
KMW0323	C7H8O	Benzyl Alcohol	Alcohol	100-51-6	1.81265e+06	1.96996e+06	1.57219e+06	1.88608e+06	1.69199e+06	2.64389e+06	1.89457e+06	1.99866e+06	2.51306e+06	1.85862e+06	1.98878e+06	1.926e+06	0.459345	0.59727	1.05208	0.073245	insig
KMW0306	C11H24	Undecane	Hydrocarbons	1120-21-4	1.69277e+06	1.10039e+06	1.20011e+06	1.41856e+06	1.20118e+06	1.7872e+06	1.25533e+06	1.21821e+06	2.16586e+06	1.35936e+06	1.5969e+06	1.40772e+06	0.459378	0.599067	1.0718	0.10004	insig
XMW0441	C2H2ClN3	1H-1,2,4-Triazole, 3-chloro-	Heterocyclic compound	6818-99-1	857045	592867	807600	821576	734307	1.28589e+06	657497	661686	953861	622029	1.03996e+06	776299	0.348862	0.599283	0.923919	-0.114162	insig
XMW0735	C10H12O	Benzenemethanol, .alpha.-2-propenyl-	Alcohol	936-58-3	6.02433e+06	4.34101e+06	5.58558e+06	5.50171e+06	5.76314e+06	9.58085e+06	4.88172e+06	5.0074e+06	6.85491e+06	4.16093e+06	7.44033e+06	5.54621e+06	0.361596	0.600211	0.92105	-0.118649	insig
XMW0412	C8H10O2	3-Acetyl-2,5-dimethyl furan	Heterocyclic compound	10599-70-9	446336	377027	426367	397269	427436	492389	413446	384576	473029	398623	427825	401937	0.397259	0.600788	0.973747	-0.0383814	insig
KMW0181	C10H16O	2,3-Dehydro-1,8-cineole	Terpenoids	92760-25-3	298921	124209	222866	322585	208366	407482	137601	153375	475236	200462	249484	154271	0.557924	0.601994	0.864936	-0.209335	insig
D355	C10H15N	2,6-Octadienenitrile, 3,7-dimethyl-, (Z)-	Nitrogen compounds	31983-27-4	1.45086e+06	1.01858e+06	1.33221e+06	1.34224e+06	1.34889e+06	2.15379e+06	1.1004e+06	1.15491e+06	1.61134e+06	1.01663e+06	1.77549e+06	1.34918e+06	0.359846	0.603179	0.92614	-0.110698	insig
XMW0115	C4H9NO	5-Methyloxazolidine	Heterocyclic compound	58328-22-6	6.74581e+06	6.46341e+06	5.86592e+06	6.94084e+06	5.82965e+06	1.01502e+07	6.63498e+06	6.09296e+06	1.26875e+07	6.31909e+06	7.17021e+06	7.01921e+06	0.399746	0.603277	1.09354	0.129001	insig
D192	C10H18O	Fenchol	Terpenoids	1632-73-1	849622	603154	649167	730629	730276	1.02676e+06	740781	673610	1.10127e+06	730905	838426	787893	0.473797	0.604193	1.06172	0.086405	insig
KMW0351	C9H14N2	Pyrazine, 2,3-diethyl-5-methyl-	Heterocyclic compound	18138-04-0	15941.4	14148.6	13135.3	16981.9	18204.6	18936.8	15929.4	10165.7	33090.8	11575.4	19818.3	18203.5	0.278218	0.604687	1.11746	0.160225	insig
XMW0296	C10H20O2	Acetic acid, octyl ester	Ester	112-14-1	51211.7	39503.7	78547.7	91154.9	35491.5	11944.2	35608.4	39899.5	9811.62	62875.5	59764.3	53746.7	0.159951	0.606595	0.850099	-0.234297	insig
XMW1232	C8H20N2	Hydrazine, 1,1-bis(2-methylpropyl)-	Nitrogen compounds	16596-38-6	1.54684e+06	1.50161e+06	1.12843e+06	1.32658e+06	1.28114e+06	1.18741e+06	1.36521e+06	1.23251e+06	1.32276e+06	1.49214e+06	1.10119e+06	1.17332e+06	0.484708	0.607068	0.964265	-0.0524991	insig
NMW0087	C10H16O2	2-Oxabicyclo[2.2.2]octan-6-one, 1,3,3-trimethyl-	Terpenoids	107598-08-3	165147	74417.1	118706	165664	110214	362114	128415	115049	357712	135669	274680	168513	0.582682	0.60745	1.18446	0.244235	insig
KMW0115	C8H8	Styrene	Aromatics	100-42-5	1.42603e+06	176976	1.45672e+06	365589	986953	62688.5	698650	147991	649166	1.3167e+06	382466	322740	0.122246	0.615496	0.786089	-0.347235	insig
KMW0217	C10H16	D-Limonene	Terpenoids	5989-27-5	147629	141872	99883.6	134735	114682	194717	121958	124990	176559	116131	130470	112531	0.42602	0.617725	0.938958	-0.0908671	insig
XMW0773	C4H9NO5	Ethanol, 2-(2-hydroxyethoxy)-, 1-nitrate	Alcohol	20633-16-3	31080.4	24266	26564.4	26446.9	26037.5	42931.8	25685.7	23615.4	33553.3	27995.7	44977.4	34569.5	0.498156	0.620034	1.07371	0.102599	insig
XMW0791	C7H7NO3	Phenol, 4-methyl-2-nitro-	Phenol	119-33-5	399927	308246	372231	367679	376224	635807	345475	329358	445910	285319	498181	381715	0.328291	0.62191	0.929209	-0.105926	insig
D211	C4H10N2	Piperazine	Heterocyclic compound	110-85-0	225332	216412	304058	313215	308676	263076	265914	259805	254402	219213	404576	326324	0.49903	0.622472	1.06099	0.0854142	insig
KMW0451	C6H9NOS	5-Thiazoleethanol, 4-methyl-	Heterocyclic compound	137-00-8	57522.3	44209.9	97131.8	115361	49589	15629	40563.7	35734.7	18986.5	90947.2	75881.1	60773.9	0.136823	0.623665	0.85095	-0.232853	insig
KMW0035	C4H8O2	Butanoic Acid	Acid	107-92-6	80644.6	70693.8	63664.9	75365.9	66440.5	111322	76986.6	73110.7	129182	63155	84713.4	76869.2	0.39671	0.625502	1.07666	0.106556	insig
WMW0092	C9H21N	1-OctanAmine,N-methyl-	Amine	2439-54-5	108625	41082.2	90349.9	112967	73556.7	321529	49788.7	69705.8	271633	55881.6	88822.8	49150.8	0.562702	0.625672	0.781947	-0.354857	insig
KMW0118	C7H14O2	Butanoic acid, propyl ester	Ester	105-66-8	29765.8	11728.2	23616.9	10735.8	18561.8	9	15725.7	9	13415.7	33177.7	9	12214.7	0.42038	0.626933	0.789597	-0.340812	insig
XMW1467	C6H10N2	1H-Pyrazole, 1,3,5-trimethyl-	Heterocyclic compound	1072-91-9	7990132	7419517	6198526	7075781	6563315	11051811	7560048	6831905	9187165	6418156	7030193	6871752	0.369174	0.639302	0.948166	-0.0767883	insig
KMW0441	C10H12O2	Benzeneacetic acid, ethyl ester	Ester	101-97-3	305874	191568	272716	275156	258984	412676	205382	228550	351038	222976	342593	253239	0.329596	0.642505	0.934073	-0.0983932	insig
XMW0101	C7H14O2	1-Ethylpropyl acetate	Ester	620-11-1	43680.1	41049.3	36426.4	41886.9	45115.1	71778.3	36832.3	36370.9	101546	36791.1	57986.2	43864.1	0.250904	0.64586	1.11951	0.162864	insig
D409	C10H18O	(S)-2,5-Dimethyl-3-vinylhex-4-en-2-ol	Alcohol	35671-15-9	3.97701e+06	4.38513e+06	3.06603e+06	3.60235e+06	3.39648e+06	6.039e+06	3.9172e+06	3.54803e+06	5.00215e+06	3.30453e+06	3.6907e+06	3.57407e+06	0.353731	0.646344	0.94158	-0.086845	insig
WMW0086	C5H12S2	DiSulfur compounds, ethyl 1-methylethyl	Sulfur compounds	53966-36-2	40302	20705.3	33358	36467	25912	48989	23006.5	19820	60208	28023	31623	21994	0.541203	0.64707	0.89764	-0.15579	insig
KMW0067	C6H10O	3-Penten-2-one, 4-methyl-	Ketone	141-79-7	2.23642e+06	2.18243e+06	1.84108e+06	2.20659e+06	2.09778e+06	3.39142e+06	2.09556e+06	1.92529e+06	4.18933e+06	2.14482e+06	2.53895e+06	2.22505e+06	0.319249	0.647226	1.08336	0.115507	insig
D439	C10H20O	Cyclohexanol, 1-methyl-4-(1-methylethyl)-, trans-	Terpenoids	3901-93-7	590088	413154	724950	519924	582029	790224	499420	529219	599371	482873	735261	582940	0.217778	0.647463	0.947164	-0.0783134	insig
KMW0376	C9H20O	2-Nonanol	Alcohol	628-99-9	200447	128525	156105	167249	178194	210540	138363	149021	242568	184527	199497	182092	0.352453	0.649463	1.05284	0.074284	insig
XMW1448	C10H16O	3,6-Dimethyl-2,3,3a,4,5,7a-hexahydrobenzofuran	Heterocyclic compound	70786-44-6	15510.8	8853.5	6136.09	7336.23	10828.6	21507.1	10905.5	9444.43	21229.5	6530.02	16315	14706.7	0.493245	0.652257	1.12767	0.173345	insig
WMW0040	C10H16	trans-.beta.-Ocimene	Terpenoids	3779-61-1	488902	378417	411912	496498	422834	891382	450130	373574	999507	475246	557868	564522	0.407269	0.654033	1.10709	0.146772	insig
XMW0032	C5H6O3	4,5-Dihydro-3-furoic Acid	Acid	98021-62-6	455237	291442	394762	506508	254213	586207	297199	297595	453441	384201	471432	418553	0.152359	0.658972	0.933311	-0.0995709	insig
WMW0127	C8H16O	3-Octen-1-ol, (Z)-	Alcohol	20125-84-2	2.08324e+06	1.68401e+06	1.76516e+06	2.08683e+06	1.6781e+06	3.80829e+06	1.86689e+06	1.6437e+06	4.35011e+06	1.99463e+06	2.42456e+06	2.23948e+06	0.388344	0.661897	1.10787	0.147793	insig
KMW0429	C11H18O2	Isobornyl formate	Ester	1200-67-5	9.65809e+06	7.28724e+06	9.31117e+06	8.88539e+06	9.36614e+06	1.60219e+07	8.12317e+06	8.30001e+06	1.13198e+07	6.95034e+06	1.25169e+07	9.25162e+06	0.285743	0.663365	0.932792	-0.100373	insig
KMW0627	C10H12O2	Benzoic acid, 1-methylethyl ester	Ester	939-48-0	18278	18482.6	25020.9	20227.8	19416.8	25406.1	15069.2	19925	16166.4	19932.8	28524.2	20905.8	0.40285	0.664499	0.95026	-0.0736061	insig
WMW0083	C10H20O	2-Decen-1-ol, (E)-	Alcohol	18409-18-2	354614	253964	590983	701523	270447	112052	241755	246442	156687	571317	460426	311278	0.0828264	0.667208	0.87052	-0.200051	insig
KMW0417	C10H16O	2-Cyclohexen-1-ol, 2-methyl-5-(1-methylethenyl)-, cis-	Terpenoids	1197-06-4	2.41108e+07	1.77471e+07	2.29842e+07	2.19599e+07	2.32563e+07	3.99613e+07	2.01155e+07	2.0674e+07	2.81071e+07	1.71636e+07	3.07928e+07	2.31683e+07	0.268517	0.669585	0.933353	-0.0995046	insig
XMW1123	C10H14	Benzene, 2-ethyl-1,4-dimethyl-	Aromatics	1758-88-9	64787	47063.8	125787	99073.8	96607.9	45182.8	89999.4	75718.8	45565.7	105062	128052	80127.7	0.473719	0.670462	1.09618	0.132488	insig
WMW0187	C6H14O	2-Hexanol	Alcohol	626-93-7	1.37985e+07	1.30671e+07	1.10988e+07	1.37794e+07	1.29844e+07	2.27125e+07	1.33207e+07	1.21892e+07	2.78625e+07	1.19776e+07	1.57008e+07	1.4226e+07	0.308558	0.671551	1.08962	0.123821	insig
D191	C10H14O2	2-Hexanoylfuran	Heterocyclic compound	14360-50-0	1.25832e+07	9.47809e+06	1.20851e+07	1.16527e+07	1.21346e+07	2.10408e+07	1.05955e+07	1.09085e+07	1.46966e+07	9.09176e+06	1.63627e+07	1.21138e+07	0.271685	0.672152	0.934085	-0.098374	insig
XMW0411	C8H16O	Cyclohexanol, 2,6-dimethyl-	Alcohol	5337-72-4	1.05378e+06	620602	944621	977483	692180	1.82897e+06	611960	657577	1.80252e+06	805699	911366	664223	0.469609	0.673373	0.891413	-0.165834	insig
WMW0181	C11H20O2	4-Decenoic acid, methyl ester, Z-	Ester	7367-83-1	91656.8	65936	210461	74599.8	101826	94829.7	94989.8	93693.3	126842	165744	143767	80713.4	0.539353	0.674004	1.10392	0.142641	insig
KMW0057	C5H10O	2-Penten-1-ol, (Z)-	Alcohol	1576-95-0	4.14641e+07	4.04143e+07	3.27996e+07	4.08932e+07	3.6007e+07	5.84822e+07	3.69495e+07	3.31677e+07	7.62618e+07	3.56355e+07	4.84423e+07	3.92055e+07	0.261246	0.67707	1.07839	0.108876	insig
WMW0078	C14H22O	2,4-Di-tert-butylphenol	Phenol	96-76-4	22593.5	21292.4	38528.2	42060.5	18331.2	13249	8663.61	11545.2	11865.4	50808.1	40108.1	59861.2	0.0258622	0.678604	1.17171	0.22862	insig
XMW1244	C11H22O2	Hexanoic acid, pentyl ester	Ester	540-07-8	33993.2	30962.8	60793.8	74774	31030.1	18775.2	32079.6	22090.2	19891.1	56469.9	49399.3	43409.8	0.130477	0.681967	0.892186	-0.164584	insig
XMW1085	C8H14O2	2-Butenoic acid, butyl ester	Ester	7299-91-4	1.27919e+06	1.1461e+06	1.1376e+06	1.40594e+06	1.07198e+06	2.52644e+06	1.25582e+06	1.11608e+06	2.61763e+06	1.3095e+06	1.58466e+06	1.48315e+06	0.414886	0.682216	1.09333	0.128734	insig
KMW0182	C9H14O	Furan, 2-pentyl-	Heterocyclic compound	3777-69-3	1.31181e+06	1.20721e+06	825129	1.23517e+06	1.34833e+06	2.41171e+06	1.56533e+06	1.19017e+06	2.45474e+06	1.13808e+06	1.33814e+06	1.39769e+06	0.404258	0.682641	1.08931	0.123418	insig
XMW0533	C9H8S	3-Methylbenzothiophene	Heterocyclic compound	1455-18-1	400541	266067	906042	304587	458981	387556	368656	424001	586060	685753	611094	332130	0.519016	0.682646	1.10424	0.143051	insig
WMW0107	C8H14	1,5-Heptadiene, 2-methyl-, (Z)-	Hydrocarbons	41044-64-8	1.29959e+07	1.21439e+07	1.08413e+07	1.28343e+07	1.19347e+07	1.93775e+07	1.2562e+07	1.07075e+07	2.39333e+07	1.1566e+07	1.46458e+07	1.26652e+07	0.277714	0.683335	1.07428	0.103375	insig
XMW0485	C2H3ClS2	Carbonochloridodithioic acid, methyl ester	Others	16696-91-6	244145	204223	162676	210114	219555	323890	266218	222331	299698	208807	212049	222543	0.372864	0.684991	1.04913	0.0691944	insig
XMW0794	C12H18	1,5-Cyclooctadiene, 3-(1-methyl-2-propenyl)-	Hydrocarbons	16538-88-8	157246	103533	105508	169611	83195.7	312289	127466	116245	285382	101884	241948	172497	0.494901	0.687059	1.12244	0.166638	insig
KMW0066	C6H12O	Hexanal	Aldehyde	66-25-1	5.17049e+07	4.91486e+07	4.22282e+07	5.17571e+07	4.69216e+07	7.61214e+07	4.84037e+07	4.31365e+07	9.44486e+07	4.6664e+07	5.73286e+07	5.08316e+07	0.270991	0.687093	1.07214	0.10049	insig
KMW0046	C6H12O	2-Hexanone	Ketone	591-78-6	8.36413e+06	8.19332e+06	6.96969e+06	8.59295e+06	7.86238e+06	1.28449e+07	7.94587e+06	7.18998e+06	1.5865e+07	7.62965e+06	9.58809e+06	8.51192e+06	0.269593	0.688888	1.07388	0.102839	insig
XMW0771	C10H16	1,5-Cyclooctadiene, 3,4-dimethyl-	Hydrocarbons	21284-05-9	443744	372274	392589	446169	384868	808650	401726	357493	923132	436908	509720	486244	0.335041	0.689339	1.09372	0.129238	insig
KMW0226	C10H16	Limonene	Terpenoids	138-86-3	16538.7	30948.2	21712.7	24091.1	18571.2	24797.1	18655.7	21602.4	18401.8	20606.8	31615.6	18612.6	0.342717	0.69327	0.947577	-0.0776857	insig
D266	C13H26	1-Tridecene	Hydrocarbons	2437-56-1	50111	36095.1	45249	74858	22717.1	31668.9	36394.4	33736	55139.7	48775	54494.5	52603	0.640216	0.695332	1.07842	0.108917	insig
XMW0569	C6H14O	2-Hexanol, (R)-	Alcohol	26549-24-6	1.37668e+07	1.28285e+07	1.11621e+07	1.3599e+07	1.30246e+07	2.26785e+07	1.33348e+07	1.18382e+07	2.6924e+07	1.18284e+07	1.58396e+07	1.42595e+07	0.290992	0.695708	1.08	0.111032	insig
KMW0308	C6H6OS	5-Methyl-2-thiophenecarboxaldehyde	Heterocyclic compound	13679-70-4	109679	44162.5	99686.3	54102.6	90395.2	49652.9	53889.7	54677.9	56490.1	104249	84057.2	60149.1	0.158527	0.701506	0.923683	-0.114531	insig
D401	C10H18O	2-Isopropyl-5-methylhex-2-enal	Aldehyde	35158-25-9	826004	625601	628487	742498	765220	1.05261e+06	682333	688774	1.23852e+06	792764	720823	771451	0.250152	0.703214	1.05479	0.0769564	insig
XMW0762	C2H5N3O2	Imidodicarbonic diamide	Nitrogen compounds	108-19-0	865489	660722	806049	772221	823630	1.43907e+06	732993	729200	1.00136e+06	614363	1.12882e+06	837323	0.233233	0.703693	0.939797	-0.0895797	insig
KMW0230	C8H14O	3-Octen-2-one	Ketone	1669-44-9	1.25433e+06	1.04511e+06	920779	1.12473e+06	996285	2.49415e+06	1.17285e+06	1.00354e+06	2.75049e+06	1.13399e+06	1.36053e+06	1.2518e+06	0.362412	0.705801	1.10693	0.146561	insig
KMW0407	C9H14O	2,4-Nonadienal, (E,E)-	Aldehyde	5910-87-2	1.7973e+06	1.12022e+06	1.30808e+06	1.79974e+06	1.12107e+06	3.62573e+06	1.24486e+06	1.32467e+06	3.66286e+06	1.23419e+06	2.77653e+06	1.84025e+06	0.382582	0.705968	1.12172	0.165718	insig
XMW0279	C7H14O	E-1-Methoxy-4-hexene	Hydrocarbons	134777-60-9	1.32079e+07	1.28261e+07	1.11603e+07	1.36905e+07	1.24504e+07	2.0036e+07	1.25789e+07	1.12492e+07	2.46083e+07	1.23162e+07	1.49492e+07	1.32485e+07	0.242862	0.706781	1.06692	0.0934514	insig
XMW0410	C9H18O	1-Nonen-4-ol	Alcohol	35192-73-5	1.0098e+06	655868	630907	907680	793948	1.21437e+06	759236	726445	1.39231e+06	848768	956632	842558	0.323818	0.707105	1.06012	0.0842293	insig
KMW0070	C8H10	Benzene, 1,3-dimethyl-	Aromatics	108-38-3	1.09295e+06	200944	1.22262e+06	401451	841843	128100	623483	231173	549396	1.12402e+06	442674	389232	0.141717	0.709817	0.864213	-0.21054	insig
XMW1296	C7H14O2	Propanoic acid, 2-methyl-, propyl ester	Ester	644-49-5	9.23676e+06	9.20591e+06	7.66809e+06	9.37558e+06	8.58002e+06	1.40961e+07	8.62169e+06	8.09892e+06	1.74001e+07	8.36952e+06	1.0339e+07	9.24859e+06	0.23319	0.712835	1.06732	0.0939921	insig
XMW1432	C7H12	2,4-Dimethyl 1,4-pentadiene	Hydrocarbons	4161-65-3	2.58514e+06	2.53818e+06	2.1855e+06	2.60861e+06	2.44021e+06	3.90347e+06	2.42782e+06	2.17728e+06	4.88269e+06	2.37474e+06	2.89036e+06	2.5921e+06	0.221518	0.715475	1.06665	0.0930919	insig
XMW1086	C11H22O2	Butanoic acid, heptyl ester	Ester	5870-93-9	160936	120074	281416	338904	152473	43453	124956	111974	61270.2	274692	229918	172873	0.0087652	0.720276	0.889203	-0.169415	insig
D384	C4H8S3	TriSulfur compounds, methyl 2-propenyl	Sulfur compounds	34135-85-8	17253.1	13146.8	20389.4	13399.1	15141	12561.5	16478	15979.1	21010	22370.2	11437.5	9895.45	0.0246604	0.720406	1.05745	0.0805895	insig
XMW0371	C13H28	Nonane, 5-methyl-5-propyl-	Hydrocarbons	17312-75-3	156758	128857	251944	325013	137551	46472.5	126584	126522	38294.3	233552	233358	177122	0.111012	0.722477	0.893786	-0.161999	insig
KMW0243	C8H14O	(E)-2-Octenal	Aldehyde	2548-87-0	517534	524767	450175	495040	480398	633196	499219	507012	644969	469912	588626	475802	0.256525	0.72261	1.02723	0.0387525	insig
XMW0484	C7H10O	Furan, 2-propyl-	Heterocyclic compound	4229-91-8	2.57129e+06	2.56464e+06	2.16783e+06	2.59549e+06	2.43622e+06	3.88425e+06	2.4618e+06	2.17197e+06	4.85487e+06	2.3567e+06	2.88006e+06	2.53923e+06	0.209118	0.723137	1.06442	0.0900705	insig
KMW0405	C4H8O2	Propanoic Acid, 2-methyl-	Acid	79-31-2	127975	122050	122415	104247	121285	127583	115681	114299	124725	129007	117914	134339	0.325235	0.726618	1.01435	0.0205491	insig
KMW0193	C10H16	.beta.-Pinene	Terpenoids	127-91-3	3.87535e+06	3.64483e+06	3.16958e+06	3.50205e+06	3.40965e+06	3.32375e+06	3.59313e+06	3.53732e+06	3.59045e+06	3.901e+06	3.25256e+06	3.34685e+06	0.185166	0.726672	1.01415	0.0202712	insig
KMW0489	C10H14O	1-Cyclohexene-1-carboxAldehyde, 4-(1-methylethenyl)-, (S)-	Aldehyde	18031-40-8	48522	31784	38228	61059	43238.1	151714	27811.3	36414.1	162763	28584	121108	61126	0.179685	0.727677	1.1689	0.225153	insig
KMW0062	C5H10O	Prenol	Alcohol	556-82-1	8.92317e+06	8.96366e+06	7.60665e+06	9.40663e+06	8.99704e+06	1.39111e+07	8.55548e+06	7.82567e+06	1.68706e+07	8.42351e+06	1.02922e+07	9.35622e+06	0.215526	0.729279	1.06081	0.0851695	insig
XMW0492	C6H9NO2	2,5-Pyrrolidinedione, 1-ethyl-	Heterocyclic compound	2314-78-5	246223	169299	281225	323403	196703	174319	161178	185610	141418	240535	322505	259286	0.202863	0.729294	0.942034	-0.0861491	insig
w43	C6H10O2	2-Oxepanone	Ester	502-44-3	212820	167582	119638	158369	70052.2	193026	104055	112836	246386	120859	119287	154023	0.177741	0.73269	0.930499	-0.103923	insig
XMW1310	C9H18O2	Isobutyl isovalerate	Ester	589-59-3	94527	127341	126898	164140	70253	52465.9	121556	146222	22772	95563	157396	146940	0.0711936	0.738833	1.08625	0.119359	insig
XMW0443	C10H18O2	(E)-2,6-Dimethylocta-3,7-diene-2,6-diol	Alcohol	51276-34-7	82772.7	80852.4	89256.1	93052.6	66627	146121	80584.4	66991.2	108263	102501	126478	102833	0.383916	0.740499	1.05185	0.0729336	insig
XMW1219	C9H16O2	2-Butenoic acid, 2-methyl-, 2-methylpropyl ester, (E)-	Ester	61692-84-0	2.95065e+06	2.19275e+06	2.89597e+06	2.58255e+06	2.67855e+06	3.2361e+06	2.54773e+06	2.40339e+06	3.05544e+06	2.76208e+06	2.77325e+06	2.64672e+06	0.186592	0.744743	0.978959	-0.0306803	insig
KMW0068	C6H10O	3-Hexenal, (Z)-	Aldehyde	6789-80-6	1.35329e+06	1.16025e+06	1.16877e+06	1.37486e+06	1.2561e+06	1.9275e+06	1.46202e+06	1.21406e+06	2.09879e+06	1.1024e+06	1.35782e+06	1.37148e+06	0.259311	0.747923	1.04439	0.0626583	insig
D131	C5H8O	3-Pentyn-1-ol	Alcohol	10229-10-4	2.2242e+06	2.15539e+06	1.87866e+06	2.26201e+06	2.11149e+06	3.23755e+06	2.13235e+06	1.89785e+06	3.90315e+06	2.01954e+06	2.4664e+06	2.15427e+06	0.184197	0.752896	1.05078	0.0714581	insig
NMW0083	C7H7NO2	Benzene, 1-methyl-4-nitro-	Aromatics	99-99-0	88489.8	51504.7	67697	107371	40822.5	159405	60558.6	63401.9	160389	62488.1	123172	91878.1	0.405793	0.755955	1.09043	0.124897	insig
XMW1375	C6H10O	2-Pentenal, 2-methyl-	Aldehyde	623-36-9	207103	234373	168143	92743.7	179589	240551	115132	134045	164359	270675	104871	263549	0.358336	0.762829	0.937753	-0.0927196	insig
XMW1122	C8H16O	7-Octen-2-ol	Alcohol	39546-75-3	4.54986e+06	4.35488e+06	3.3825e+06	3.96178e+06	4.18981e+06	4.2433e+06	4.02528e+06	3.70104e+06	4.98478e+06	4.60638e+06	3.29811e+06	3.47792e+06	0.443204	0.764782	0.976152	-0.034822	insig
D407	C10H18O	7-Octen-4-ol, 2-methyl-6-methylene-, (S)-	Terpenoids	35628-05-8	1.03162e+06	850230	1.04287e+06	892807	966350	1.07726e+06	961630	877307	997048	962251	997815	988314	0.109542	0.764875	0.986902	-0.0190215	insig
KMW0381	C10H20O2	Hexanoic acid, butyl ester	Ester	626-82-4	208111	153928	258713	265766	171049	108476	149441	164367	61440.4	228277	267529	223647	0.249897	0.767998	0.938817	-0.0910847	insig
XMW0909	C10H14O	2,6,6-Trimethylbicyclo[3.2.0]hept-2-en-7-one	Ketone	4613-37-0	751846	677563	782109	705829	751895	752593	741691	702722	775556	819091	742103	686324	0.147408	0.76832	1.01032	0.014818	insig
KMW0173	C8H16O	1-Octen-3-ol	Alcohol	3391-86-4	435993617	428582928	377246629	412550855	415717609	397797638	413994312	398063603	423228148	445766273	376284056	385993667	0.376721	0.769843	0.990048	-0.0144289	insig
KMW0079	C8H18	Octane	Hydrocarbons	111-65-9	9.25495e+06	9.0062e+06	7.69146e+06	9.28224e+06	8.50523e+06	1.39433e+07	8.48582e+06	7.70443e+06	1.71662e+07	8.21191e+06	1.0344e+07	8.839e+06	0.147886	0.772291	1.05319	0.0747616	insig
XMW1218	C10H20O2	2-Nonanone, 3-(hydroxymethyl)-	Ketone	67801-33-6	417743	369121	416855	363339	376347	490825	410721	386268	481176	386394	415733	396543	0.278212	0.777502	1.0175	0.0250307	insig
XMW0312	C8H10	Ethylbenzene	Aromatics	100-41-4	295636	70846.9	321885	119158	245183	52187.6	189490	81705.3	174354	281339	152554	131307	0.212035	0.784154	0.91479	-0.128487	insig
NMW0008	C8H14O4	Hexanedioic acid, dimethyl ester	Ester	627-93-0	255619	186559	238085	230927	251619	394625	224213	221170	303216	174273	323283	249512	0.142181	0.784996	0.960339	-0.0583839	insig
KMW0386	C10H16O	cis-Dihydrocarvone	Terpenoids	3792-53-8	296783	273358	295294	318990	299665	577181	292476	300627	471283	236815	487771	376019	0.303998	0.789196	1.05032	0.0708268	insig
XMW1233	C8H16O	3-Cyclopentyl-1-propanol	Alcohol	767-05-5	711159	439311	570301	673234	582166	861166	570831	538333	969957	615870	687485	598633	0.235705	0.789418	1.03747	0.0530648	insig
XMW0276	C7H12O	4-Hexen-3-one, 5-methyl-	Ketone	13905-10-7	353361	146218	253403	296280	176952	1.01369e+06	165281	144312	963328	211849	266993	184883	0.366206	0.789815	0.864611	-0.209876	insig
WMW0176	C6H10O2	2H-Pyran-2-one, tetrahydro-6-methyl-	Heterocyclic compound	823-22-3	322114	281743	333999	280861	337810	404651	298304	343434	363473	325568	313514	351266	0.230829	0.793487	1.01753	0.0250721	insig
XMW1332	C8H14O2	2,2'-Bifuran, octahydro-	Heterocyclic compound	1592-33-2	2.46938e+06	1.12642e+06	1.88717e+06	2.07439e+06	1.41421e+06	8.18879e+06	1.17308e+06	1.10822e+06	7.86974e+06	1.45527e+06	1.84947e+06	1.2328e+06	0.44098	0.794085	0.85596	-0.224385	insig
KMW0112	C8H10	o-Xylene	Aromatics	95-47-6	316383	72178	358736	108976	207419	59291	184141	91733	177821	314349	129457	127602	0.177864	0.796797	0.912839	-0.131568	insig
D335	C8H12N2	Pyrazine, (2-methylpropyl)-	Heterocyclic compound	29460-92-2	119687	75037.7	76478	90087	69892.4	188063	61437.5	85922	152061	89900	90700.5	104119	0.140597	0.79849	0.943309	-0.0841976	insig
XMW0161	C6H10O2	2,3-Hexanedione	Ketone	3848-24-6	9.27538e+06	8.85076e+06	7.63579e+06	9.35975e+06	8.50666e+06	1.38081e+07	8.46215e+06	7.71948e+06	1.68114e+07	7.8098e+06	1.02752e+07	8.9271e+06	0.118283	0.803623	1.04472	0.0631176	insig
XMW0522	C8H11N	Pyridine, 3-propyl-	Heterocyclic compound	4673-31-8	67300	15514	40214.2	70893	50288	90067	27532	36936	116388	29228.3	58405	39329	0.186675	0.80576	0.92085	-0.118962	insig
WMW0227	C6H4Cl2	Benzene, 1,4-dichloro-	Aromatics	106-46-7	466170	395427	544078	307342	396567	244117	354313	455968	291991	487411	396564	283214	0.162354	0.806345	0.96421	-0.0525814	insig
XMW0289	C7H8O2	2-Acetyl-5-methylfuran	Heterocyclic compound	1193-79-9	3.91512e+06	3.66282e+06	2.82474e+06	3.71262e+06	3.19264e+06	5.6329e+06	3.6107e+06	3.3186e+06	5.03851e+06	3.3628e+06	3.47859e+06	3.40531e+06	0.189125	0.806639	0.968338	-0.0464168	insig
KMW0113	C7H14O	2-Heptanone	Ketone	110-43-0	59343.6	46752	58317	57354	50792	72566.5	61373	42473	79987	58960.9	47505	64455	0.155179	0.811084	1.0279	0.0396993	insig
XMW1118	C7H12O	CyclohexanecarboxAldehyde	Aldehyde	2043-61-0	8.52943e+07	8.33137e+07	6.73296e+07	7.60755e+07	7.54622e+07	6.92293e+07	8.07214e+07	7.46987e+07	7.8239e+07	8.95164e+07	6.74359e+07	7.23585e+07	0.0940453	0.812486	1.01372	0.0196573	insig
WMW0058	C8H16O	5-Hepten-2-ol, 6-methyl-	Alcohol	1569-60-4	42304.5	44434.7	21485.9	44375.6	45305.1	134789	53046	47764.7	133477	31232.7	60488	38098	0.270669	0.81886	1.09442	0.130161	insig
XMW1127	C9H18O2	Formic acid, octyl ester	Ester	112-32-3	954075	637639	742335	898182	806203	1.18039e+06	748313	724688	1.35253e+06	839968	903231	819994	0.162006	0.82143	1.03256	0.0462205	insig
XMW0521	C10H16	1,7-Octadiene, 2-methyl-6-methylene-	Terpenoids	1686-30-2	58025613	57442789	44117547	51639354	51121253	45889409	52421277	49578224	50769892	60040628	44053072	46957612	0.278311	0.824545	0.985676	-0.020815	insig
XMW0036	C10H16O2	1,3-Cyclopentanedione, 4-(3-methylbutyl)-	Ketone	939-86-6	134610	43509.7	87664.9	134354	69664.5	265185	31957.5	33913.1	363118	55920.8	118458	48174.3	0.633075	0.826709	0.886465	-0.173864	insig
XMW0943	C13H28	Undecane, 3,5-dimethyl-	Hydrocarbons	17312-81-1	302848	274067	470660	628666	232682	66215.8	256019	257641	82547.3	453051	451137	342228	0.0905163	0.827436	0.932908	-0.100193	insig
XMW0658	C7H12O2	2-Heptenoic Acid	Acid	18999-28-5	417655	187418	299358	354166	214415	1.28461e+06	208855	187748	1.23807e+06	250999	327651	227290	0.322757	0.828542	0.885045	-0.176178	insig
XMW1413	S6	Hexathiane	Sulfur compounds	13798-23-7	3.62739e+06	2.75905e+06	2.069e+06	3.9988e+06	4.22355e+06	3.75488e+06	3.1199e+06	3.81234e+06	4.64142e+06	2.18056e+06	3.56245e+06	3.73667e+06	0.186679	0.831653	1.03038	0.0431713	insig
XMW0168	C8H12S	3-Butylthiophene	Heterocyclic compound	34722-01-5	1.69428e+06	1.37358e+06	1.68303e+06	1.5234e+06	1.59389e+06	1.80893e+06	1.62229e+06	1.53754e+06	1.71595e+06	1.61844e+06	1.67401e+06	1.59751e+06	0.254856	0.832197	1.00916	0.0131517	insig
D332	C9H15N	2-Nonenenitrile	Nitrogen compounds	29127-83-1	53486.6	43320.6	39410.5	51160.5	43128.3	83512.3	56941.7	43987.3	56694.5	36031.6	70329.3	38993.9	0.14283	0.833054	0.964841	-0.0516373	insig
KMW0174	C6H6O2	2-FurancarboxAldehyde, 5-methyl-	Aldehyde	620-02-0	2.3746e+07	2.37762e+07	1.95308e+07	2.22819e+07	2.08862e+07	1.81773e+07	2.18943e+07	2.11184e+07	1.95339e+07	2.44273e+07	1.95663e+07	2.03053e+07	0.196339	0.833769	0.987907	-0.0175534	insig
XMW0574	C8H14O2	4-Penten-1-ol, propanoate	Ester	30563-30-5	4.25763e+08	4.23246e+08	3.63496e+08	4.03279e+08	4.06739e+08	3.90841e+08	4.05906e+08	3.90454e+08	4.15628e+08	4.3567e+08	3.69033e+08	3.78974e+08	0.301557	0.834693	0.992667	-0.0106188	insig
XMW1227	C9H14O2	(E)-2-Methylbut-2-en-1-yl methacrylate	Ester	88142-95-4	293316	134390	184827	244600	165219	896603	148984	146704	876024	177415	208940	147457	0.347357	0.835805	0.888778	-0.170105	insig
XMW1117	C8H14O2	2-Propenoic acid, pentyl ester	Ester	2998-23-4	8.30674e+07	8.11279e+07	6.55122e+07	7.39952e+07	7.34003e+07	6.84194e+07	7.85358e+07	7.26289e+07	7.63449e+07	8.71677e+07	6.56121e+07	7.0495e+07	0.0619937	0.836248	1.01181	0.0169399	insig
WMW0222	C12H24	1-Dodecene	Hydrocarbons	112-41-4	640939	492859	687941	667893	577623	980067	535781	599677	793714	590589	951434	692870	0.248726	0.838026	1.02884	0.0410248	insig
XMW0887	C8H16O2	Butanoic acid, 2-methyl-, propyl ester	Ester	37064-20-3	4.34248e+08	4.2689e+08	3.68029e+08	4.10834e+08	4.14142e+08	3.96561e+08	4.12277e+08	3.9659e+08	4.21796e+08	4.43867e+08	3.74482e+08	3.83861e+08	0.298238	0.839276	0.992724	-0.0105351	insig
NMW0034	C10H16O	Fenchone	Terpenoids	1195-79-5	1.61393e+06	1.40998e+06	1.63223e+06	1.5044e+06	1.59001e+06	1.94606e+06	1.62851e+06	1.52336e+06	1.76867e+06	1.57212e+06	1.66839e+06	1.6366e+06	0.241006	0.842498	1.01042	0.0149557	insig
KMW0486	C11H18N2	Pyrazine, 2,5-dimethyl-3-(3-methylbutyl)-	Heterocyclic compound	18433-98-2	57843	34512	65308	68773	62078	67363	41390	41810	67146	54222	82277.4	58950.1	0.0888191	0.842811	0.971671	-0.0414595	insig
KMW0312	C10H14O	Furan, 3-(4-methyl-3-pentenyl)-	Terpenoids	539-52-6	849801	679271	822907	898875	845481	1.17935e+06	700949	743288	1.25894e+06	851821	994828	855920	0.125952	0.843333	1.02465	0.0351358	insig
XMW0310	C6H12O2	2H-Pyran-2-methanol, tetrahydro-	Heterocyclic compound	100-72-1	97801526	96216370	72139264	85728248	85394953	76027312	87438132	81698170	84937508	102129598	72897582	77129261	0.260692	0.846016	0.986212	-0.0200301	insig
XMW0063	C9H13NO	p-Isopropoxyaniline	Amine	7664-66-6	37885.7	23398.7	37869	42136.7	27594.1	25990.9	28102.9	22194.3	36559.4	28944.4	47885.8	25329.6	0.0831925	0.84788	0.969935	-0.0440394	insig
w32	C9H18O2	Acetic acid, heptyl ester	Ester	112-06-1	1.06116e+06	674646	775221	953048	909801	1.13178e+06	719625	743774	1.33917e+06	901309	1.01966e+06	914719	0.128214	0.852678	1.02408	0.034335	insig
XMW0644	C6H10N2	1H-Imidazole, 2-propyl-	Heterocyclic compound	50995-95-4	2.86561e+06	2.35148e+06	2.91039e+06	2.52679e+06	2.76712e+06	3.17729e+06	2.74226e+06	2.5232e+06	2.97233e+06	2.72306e+06	2.78776e+06	2.70154e+06	0.0667048	0.857846	0.991052	-0.0129676	insig
WMW0226	C5H4O2	4H-Pyran-4-one	Heterocyclic compound	108-97-4	3.49013e+06	3.47548e+06	2.66079e+06	3.16114e+06	3.15177e+06	2.84578e+06	3.15279e+06	2.9883e+06	3.17465e+06	3.64762e+06	2.69851e+06	2.91569e+06	0.243954	0.858164	0.988952	-0.0160273	insig
XMW0149	C5H10N2	1H-Pyrazole, 4,5-dihydro-5,5-dimethyl-	Heterocyclic compound	4320-85-8	20161502	19943029	15519945	17906764	17789749	16059793	19033212	17583961	17996017	21422107	15604511	16939807	0.0416239	0.862835	1.01116	0.0160175	insig
XMW1212	C7H8O3	2-Furancarboxylic acid, ethyl ester	Heterocyclic compound	614-99-3	294840	236893	258490	307081	255229	535892	256704	232674	567354	267463	320962	314091	0.140308	0.865091	1.0375	0.0531162	insig
XMW0602	C13H28	Undecane, 5,7-dimethyl-	Hydrocarbons	17312-83-3	745056	530103	941407	1.19972e+06	518940	229006	513016	569472	202220	882177	1.01562e+06	789581	0.00729682	0.866008	0.953857	-0.0681549	insig
D81	C9H12O3	2-Furanpropanoic acid, ethyl ester	Heterocyclic compound	10031-90-0	397596	264279	303169	357260	285443	688594	276031	306961	620788	274249	552740	358004	0.189957	0.866116	1.04025	0.0569321	insig
KMW0577	C10H16O2	2H-Pyran-2-one, 5,6-dihydro-6-pentyl-	Heterocyclic compound	54814-64-1	17561	19204	9	28328.9	27051	23641.9	12491	23437	17707	20063	25214	21725	0.604601	0.866279	1.04181	0.0590892	insig
XMW0074	C14H20O2	2,5-Cyclohexadiene-1,4-dione, 2,6-bis(1,1-dimethylethyl)-	Ketone	719-22-2	8229.88	6680.52	6874.88	8094.42	10399.4	9808.76	4969.4	5274.46	8027.22	15197	6741.12	8179.23	0.49394	0.868621	0.966071	-0.0497992	insig
XMW0835	C12H18	Benzene, 1-methyl-2-(1-ethylpropyl)-	Aromatics	54410-74-1	192402	121850	159202	166574	159501	233768	136023	156513	211795	139630	217042	150627	0.103831	0.869077	0.979031	-0.0305734	insig
D197	C10H16O	3-Oxatricyclo[4.1.1.0(2,4)]octane, 2,7,7-trimethyl-	Terpenoids	1686-14-2	1.55807e+06	1.28384e+06	1.57034e+06	1.38183e+06	1.48864e+06	1.69735e+06	1.49175e+06	1.40261e+06	1.60201e+06	1.46405e+06	1.56585e+06	1.5162e+06	0.22943	0.880416	1.00695	0.00998874	insig
XMW0189	C10H16O	3-Cyclohexene-1-acetAldehyde, .alpha.,4-dimethyl-	Aldehyde	29548-14-9	26800.7	19621	20524.9	36350.7	15690.3	62460.8	26611.8	16707.8	61078.7	12400.5	40742.4	33265.7	0.165087	0.880659	1.05158	0.0725536	insig
NMW0074	C10H16O	Bicyclo[3.1.1]hept-2-ene-2-methanol, 6,6-dimethyl-	Terpenoids	515-00-4	98173.7	72830.4	78192.3	107068	87934.7	167264	104657	81649.7	132895	71981.2	134989	101494	0.252369	0.881002	1.0265	0.0377323	insig
GMW0087	C10H18O	(E)-2-Decenal	Aldehyde	3913-81-3	121465	110281	160454	198672	104831	144455	87058.4	97585	204432	136091	173173	120456	0.165616	0.882582	0.974573	-0.0371577	insig
KMW0224	C8H10O	Benzene, (methoxymethyl)-	Ether	538-86-3	4.03822e+06	4.17749e+06	3.37828e+06	3.73349e+06	3.70251e+06	3.35003e+06	3.85217e+06	3.76726e+06	3.83585e+06	4.19328e+06	3.41707e+06	3.47616e+06	0.0288593	0.883537	1.00723	0.0103904	insig
KMW0543	C10H18O2	(3R,6R)-2,2,6-Trimethyl-6-vinyltetrahydro-2H-pyran-3-ol	Heterocyclic compound	14009-71-3	437619	358479	547573	345212	457851	542236	440863	414205	409699	362010	545537	477656	0.0538843	0.885465	0.985496	-0.0210779	insig
D378	C5H7NS	1-Butene, 4-isothiocyanato-	Others	3386-97-8	154279036	151600900	115880090	136801003	135264426	120988746	139789154	130974011	135808630	160677888	116579540	123762676	0.208181	0.895014	0.991136	-0.0128447	insig
XMW0202	C10H18	cis-2,6-Dimethyl-2,6-octadiene	Hydrocarbons	2492-22-0	23759687	23977578	17920641	21011247	20798462	19006841	22083136	20191307	21169014	24643139	18018445	19271981	0.199361	0.896967	0.991323	-0.0125731	insig
KMW0267	C8H8O2	Benzoic acid, methyl ester	Ester	93-58-3	279776	212068	265196	231804	222948	230948	266410	246195	234750	251958	213087	219615	0.102095	0.897499	0.992567	-0.0107642	insig
NMW0033	C5H5NO	2(1H)-Pyridinone	Heterocyclic compound	142-08-5	4.47045e+06	3.81594e+06	4.41891e+06	4.0603e+06	4.34267e+06	5.4933e+06	4.39385e+06	4.04868e+06	4.85086e+06	4.19361e+06	4.52339e+06	4.38379e+06	0.0299982	0.898133	0.992204	-0.0112919	insig
WMW0087	C9H18O2	Butanoic Acid, 3-methylbutyl ester	Ester	106-27-4	488467	512246	522118	633644	595632	1.51812e+06	504136	549505	1.65511e+06	527499	637926	587598	0.044338	0.899022	1.04486	0.0633043	insig
XMW1465	C10H16O2	7-Oxabicyclo[4.1.0]heptan-2-one, 6-methyl-3-(1-methylethyl)-	Ketone	5286-38-4	108554	89888	157768	211343	102323	97255.4	85530	83628	139973	137426	176410	126141	0.0610253	0.903842	0.976506	-0.0342996	insig
KMW0280	C8H12O	3,5-Octadien-2-one	Ketone	38284-27-4	817787	441233	456412	749466	524758	3.04571e+06	549698	435088	2.56518e+06	423443	988355	678211	0.0338475	0.904029	0.934488	-0.0977512	insig
XMW1439	C9H11NO2	Benzene, (1-nitropropyl)-	Aromatics	5279-14-1	129269	118751	106953	147750	94367	157491	83666.3	86866.1	210215	70434.4	164455	157611	0.037059	0.904762	1.02474	0.0352572	insig
XMW1138	C10H18O	6-Octen-1-ol, 7-methyl-3-methylene-	Terpenoids	13066-51-8	2.02739e+06	1.7065e+06	1.94879e+06	2.00198e+06	2.05255e+06	3.88859e+06	1.92232e+06	2.04514e+06	2.95414e+06	1.63387e+06	3.07586e+06	2.28582e+06	0.207919	0.906954	1.02138	0.0305221	insig
KMW0168	C8H14O	5-Methyl-(E)-2-hepten-4-one	Ketone	102322-83-8	2.36589e+07	2.3283e+07	1.78659e+07	2.09616e+07	2.07998e+07	1.89031e+07	2.14182e+07	2.00859e+07	2.0997e+07	2.4578e+07	1.82812e+07	1.91863e+07	0.190167	0.90782	0.992622	-0.0106844	insig
QWM0006	C9H18O	2-Nonanone	Ketone	821-55-6	62470.8	28375.2	54117.6	52870.6	32075.9	187568	35284.3	31817.8	198321	35814.2	47303.2	44312.2	0.204959	0.911584	0.941015	-0.0877109	insig
XMW1337	C13H28	Nonane, 3-methyl-5-propyl-	Hydrocarbons	31081-18-2	969672	725928	1.22879e+06	1.53141e+06	739784	413223	739391	800457	369567	1.14948e+06	1.3612e+06	1.04252e+06	0.0394189	0.912748	0.973936	-0.0381009	insig
XMW0269	C10H18O3	2-Methylbutanoic anhydride	Others	1468-39-9	525651	365328	670779	831325	376962	237661	367486	431057	216450	617239	719855	576955	0.0601588	0.913156	0.973846	-0.0382345	insig
NMW0031	C8H15NO	Hygrine	Heterocyclic compound	496-49-1	119831	68225.1	89539.9	109171	65465.9	321875	82961	60581.4	328582	85923	101100	77004.9	0.182199	0.914369	0.95097	-0.0725288	insig
XMW0444	C2H3N5	1,2,4,5-Tetrazin-3-Amine	Heterocyclic compound	79329-74-1	18658033	18692877	14600511	16765296	16944267	16424880	17520237	16478365	18431550	19800759	14710652	15772335	0.0666762	0.917193	1.00615	0.0088483	insig
KMW0164	C8H16O2	Pentanoic acid, 4-methyl-, ethyl ester	Ester	25415-67-2	89019.7	62840.9	63860.9	74318.7	117317	159779	65437.6	60134.7	229388	75505.8	60048.1	56160.6	0.465565	0.917287	0.963921	-0.0530127	insig
XMW0588	C7H13N3O	1,3,5-Triazaadamantan-7-ol	Heterocyclic compound	130267-10-6	447402	388985	556309	477637	401075	748890	440381	455315	562008	400636	653882	551045	0.246105	0.917423	1.01423	0.0203802	insig
D264	C10H18	1,6-Octadiene, 3,7-dimethyl-	Terpenoids	2436-90-0	5.25288e+07	5.13774e+07	4.02608e+07	4.64614e+07	4.65598e+07	4.27209e+07	4.84043e+07	4.49638e+07	4.81584e+07	5.44299e+07	3.93907e+07	4.28324e+07	0.202192	0.922249	0.993821	-0.00894197	insig
NMW0037	C10H20O2	Butanoic acid, 3-methyl-, 3-methylbutyl ester	Ester	659-70-1	1.00828e+06	648561	829709	970597	890202	1.24775e+06	857780	652684	1.38658e+06	783875	1.06971e+06	919814	0.0889406	0.926693	1.01347	0.0192976	insig
D403	C13H18O2	Benzeneacetic acid, 4-(1,1-dimethylethyl)-, methyl ester	Ester	3549-23-3	13527	9377.84	36187	14078	25897	21781	14481	15946	22012	34609	18463	12705	0.0221898	0.934426	0.978222	-0.0317663	insig
XMW0122	C10H18O	Cyclohexanol, 2-methyl-3-(1-methylethenyl)-, (1.alpha.,2.alpha.,3.alpha.)-	Alcohol	54244-81-4	102038	87770.6	110548	145267	81470.5	67973.3	69610.5	92686	74055	113323	150474	102862	0.13385	0.937239	1.01335	0.0191296	insig
D350	C6H10O2	2-Pentenoic Acid, 2-methyl-	Acid	3142-72-1	5.18852e+07	5.07751e+07	3.97634e+07	4.58763e+07	4.53176e+07	4.22516e+07	4.79e+07	4.44645e+07	4.7606e+07	5.37589e+07	3.90561e+07	4.18624e+07	0.182141	0.9446	0.995573	-0.00640028	insig
D219	C8H8O2	BenzAldehyde, 4-methoxy-	Aldehyde	123-11-5	291515	201919	263844	260457	268255	428806	222457	261890	334800	231708	385268	262302	0.00132382	0.947688	0.990454	-0.0138386	insig
KMW0258	C7H8O2	2-methoxy-Phenol	Phenol	90-05-1	71184.5	41562.2	45540.4	69206.5	41798.1	255956	54254.1	44266.7	219390	32182.6	88059.1	71108.6	0.0485489	0.953158	0.969565	-0.0445912	insig
KMW0406	C12H26	Dodecane	Hydrocarbons	112-40-3	232889	192046	274920	357894	186207	99519.5	196619	202380	105216	284339	296295	242939	0.119	0.955696	0.988322	-0.0169464	insig
XMW1065	C11H24	Octane, 2,6,6-trimethyl-	Hydrocarbons	54166-32-4	5.11612e+07	5.05423e+07	3.87337e+07	4.53763e+07	4.5078e+07	3.84638e+07	4.71299e+07	4.40962e+07	4.3101e+07	5.37941e+07	3.78353e+07	4.23358e+07	0.126766	0.956056	0.996053	-0.005705	insig
XMW0089	C10H18O	4-Decenal, (E)-	Aldehyde	65405-70-1	173811	134110	207158	243898	139288	134680	138151	143018	119235	193729	262177	185469	0.124054	0.959397	1.00855	0.0122862	insig
D261	C9H18OS	Butanethioic acid, 3-methyl-, S-(1-methylpropyl) ester	Ester	2432-91-9	305521	204909	311788	389117	194715	9	257546	217927	9	313189	364478	275392	0.0834247	0.961601	1.01599	0.0228874	insig
WMW0082	C11H20	1,10-Undecadiene	Hydrocarbons	13688-67-0	1.99292e+06	1.5979e+06	1.96653e+06	1.78162e+06	1.86927e+06	2.16986e+06	1.83026e+06	1.7416e+06	2.06195e+06	1.84215e+06	1.99657e+06	1.93223e+06	0.145219	0.963193	1.00234	0.00337778	insig
D94	C7H8S	Benzenemethanethiol	Sulfur compounds	100-53-8	25926.9	16811.9	21319.2	23965.5	22144	109113	21904.7	18387.9	103453	16236.8	39049.9	25720.4	0.0801366	0.964407	1.02496	0.0355608	insig
KMW0199	C10H16	.beta.-Myrcene	Terpenoids	123-35-3	51299524	51570843	39403061	45502847	46565546	42010316	47636303	44361654	47318511	54475671	39496179	42299065	0.156991	0.965927	0.997233	-0.00399793	insig
XMW0306	C8H16O2	Heptanoic acid, methyl ester	Ester	106-73-0	288751	246304	212321	263395	229904	333828	245002	256854	339033	230909	262222	246257	0.0312071	0.968626	1.00367	0.00528139	insig
w36	C8H14O2	n-Caproic acid vinyl ester	Ester	3050-69-9	6.65376e+07	6.3539e+07	4.87005e+07	5.75647e+07	5.68247e+07	5.06499e+07	6.00793e+07	5.57834e+07	5.6342e+07	6.90231e+07	4.98553e+07	5.36612e+07	0.0466891	0.969261	1.0027	0.00388872	insig
KMW0127	C6H8N2	Pyrazine, ethyl-	Heterocyclic compound	13925-00-3	36227	18849.6	31884.9	22811.6	18461.1	25776	18663	19931.4	23868.4	22424.3	33653.9	36368.9	0.216271	0.97226	1.00584	0.00840353	insig
D78	C4H6OS	Dihydro-3-(2H)-thiophenone	Heterocyclic compound	1003-04-9	194268	190627	139292	169325	168454	155692	176113	164407	177703	193088	148551	155708	0.0935186	0.974894	0.997946	-0.00296603	insig
XMW0186	C8H12O	3,5-Octadien-2-one, (E,E)-	Ketone	30086-02-3	3685506	2813657	2551843	3525864	2540032	7401534	3354638	2384194	6631850	2657861	4012423	3651773	0.12576	0.976934	1.00774	0.0111241	insig
KMW0615	C9H16O2	2(3H)-Furanone, 5-butyldihydro-4-methyl-, cis-	Heterocyclic compound	55013-32-6	50457.5	9	43691.4	61848.2	34163.4	127399	14544.6	18214.6	177679	35417.4	57252.5	19280.9	0.503428	0.979812	1.01518	0.0217353	insig
XMW0404	C6H4O3	2,5-FurandicarboxAldehyde	Aldehyde	823-82-5	856891	759338	574734	812822	590788	1.84415e+06	764257	553289	1.77476e+06	606559	978106	794507	0.0500938	0.984053	1.00602	0.00866164	insig
XMW0650	C5H8O	2-Butenal, 3-methyl-	Aldehyde	107-86-8	66370.5	87370.2	61745.6	75005.9	106086	152651	64279.2	76909	158259	46917.2	112277	93012.4	0.0609087	0.985233	1.00441	0.00635512	insig
XMW0028	C8H15N	Pyridine, 2,3,4,5-tetrahydro-6-propyl-	Heterocyclic compound	1604-01-9	100895	89427.7	81793.1	105865	56428.2	95754.7	100376	74390.4	82533.2	64612.5	96185.2	113165	0.210491	0.986195	1.00207	0.00298656	insig
XMW1429	C4H7N3O	1-(2-Hydroxyethyl)-1,2,4-triazole	Heterocyclic compound	3273-14-1	966274	826343	953403	862170	928573	1.11166e+06	922029	883633	1.07527e+06	908234	947153	907062	0.0100363	0.986821	0.999108	-0.00128793	insig
w41	C8H14O	3-Octen-2-one, (E)-	Ketone	18402-82-9	2.3195e+06	2.01468e+06	1.85376e+06	2.03265e+06	2.03227e+06	4.08993e+06	2.01767e+06	1.91564e+06	4.06635e+06	1.98556e+06	2.31991e+06	2.07124e+06	0.019435	0.990999	1.00234	0.00337344	insig
KMW0247	C10H16	.beta.-Phellandrene	Terpenoids	555-10-2	1.18081e+06	1.10638e+06	906284	1.043e+06	1.00325e+06	1.62061e+06	1.184e+06	1.06594e+06	1.39034e+06	1.028e+06	1.0765e+06	1.1219e+06	0.0738344	0.99295	1.00093	0.00133543	insig

## Sheet: Common differences
Extended Data Table2.d, the volatile compounds (VOCs) composition of the RHS and RUS seeds
Index	Formula	Compounds	Class I	CAS	2019XY-RUS-1	2019XY-RUS-2	2019XY-RUS-3	2019XY-RUS-4	2019XY-RUS-5	2019XY-RUS-6	2019XY-RHS-1	2019XY-RHS-2	2019XY-RHS-3	2019XY-RHS-4	2019XY-RHS-5	2019XY-RHS-6	VIP	P-value	Fold_Change	Log2FC	Type
KMW0365	C10H14O2	2-((3,3-Dimethyloxiran-2-yl)methyl)-3-methylfuran	Heterocyclic compound	92356-06-4	9	9	9	9	9	9	64440.1	72315.3	108877	183359	91138	95624.1	1.77887	0.00200951	11402.8	13.4771	up
KMW0172	C10H16	Camphene	Terpenoids	79-92-5	102860	95758.6	102956	106711	88128.6	100549	166290	128640	207801	188469	149679	141990	1.59321	0.00275588	1.64645	0.719359	insig
XMW0620	C10H10O4	Dimethyl phthalate	Ester	131-11-3	86163.1	85826.9	57050.4	80282	70516.8	78735.3	136273	124067	225916	277541	253361	230672	1.5351	0.00338768	2.72111	1.44419	up
XMW1430	C5H4O2	3-FurAldehyde	Heterocyclic compound	498-60-2	127607	141225	122586	161681	136733	140847	232571	191066	327668	440499	376951	204507	1.50873	0.0125201	2.13471	1.09404	up
XMW0910	C5H6N2O	1-Acetylimidazole	Heterocyclic compound	2466-76-4	2.1019e+06	2.07734e+06	1.96711e+06	1.49831e+06	1.84598e+06	1.90323e+06	1.86572e+06	2.54502e+06	3.57988e+06	2.7327e+06	2.86579e+06	2.71709e+06	1.33311	0.013046	1.43114	0.517161	insig
D359	C10H16N2	2,3-dimethyl-5-(1-methylpropyl)-Pyrazine	Heterocyclic compound	32263-00-6	34857.8	23744.9	34560.6	23613.7	22197.2	27751.3	75285	77056.8	108104	257932	103872	100764	1.64668	0.0212436	4.33655	2.11655	up
XMW1300	C9H18	Butyl-Cyclopentane	Hydrocarbons	2040-95-1	2106420	2067735	1889466	1536161	1770372	1872018	1907545	2346033	3644226	2469853	2634011	2599540	1.26787	0.0255456	1.38774	0.472737	insig
XMW1292	C8H16O2	Isobutyl butyrate	Ester	539-90-2	393368	388410	344452	282463	318569	353180	320576	473173	725528	504604	534364	497430	1.25624	0.0266415	1.46876	0.554601	insig
KMW0157	C7H12O	(E)-2-Heptenal	Aldehyde	18829-55-5	2.02591e+06	1.99197e+06	1.78772e+06	1.45821e+06	1.6143e+06	1.81086e+06	1.69485e+06	2.33182e+06	3.5329e+06	2.41468e+06	2.60983e+06	2.52554e+06	1.23454	0.0273837	1.41357	0.499345	insig
KMW0133	C7H16O	4-methyl-1-Hexanol	Alcohol	818-49-5	2.11501e+06	2.03954e+06	1.89977e+06	1.42792e+06	1.77336e+06	1.86927e+06	1.67223e+06	2.49359e+06	3.71e+06	2.61336e+06	2.79812e+06	2.68552e+06	1.21369	0.0276229	1.43577	0.52183	insig
KMW0156	C7H12O	(Z)-2-Heptenal	Aldehyde	57266-86-1	2.02591e+06	1.98879e+06	1.79947e+06	1.45489e+06	1.7845e+06	1.81086e+06	1.76273e+06	2.29099e+06	3.60534e+06	2.41258e+06	2.60769e+06	2.59136e+06	1.23324	0.0296262	1.40557	0.491152	insig
XMW0430	C5H10N2	2-Piperidinimine	Heterocyclic compound	22780-54-7	31073923	29008625	29830419	36349487	33024462	31146729	34930286	35640482	32821351	36430967	45414097	34876295	1.0276	0.0464889	1.15585	0.208959	insig
Index	Formula	Compounds	Class I	CAS	2021XY-RUS-1	2021XY-RUS-2	2021XY-RUS-3	2021XY-RUS-4	2021XY-RUS-5	2021XY-RUS-6	2021XY-RHS-1	2021XY-RHS-2	2021XY-RHS-3	2021XY-RHS-4	2021XY-RHS-5	2021XY-RHS-6	VIP	P-value	Fold_Change	Log2FC	Type
KMW0172	C10H16	Camphene	Terpenoids	79-92-5	60541.1	65659.6	75995.3	78114.9	58002	84001.3	196463	166216	229839	97358.6	183845	129004	1.414	0.00365839	2.37436	1.24754	up
XMW0430	C5H10N2	2-Piperidinimine	Heterocyclic compound	22780-54-7	10329873	11321880	12524484	9851843	7962722	19447840	14345551	19393723	20305816	28084063	25753649	18940690	1.23199	0.00576496	1.77528	0.828045	insig
D359	C10H16N2	2,3-dimethyl-5-(1-methylpropyl)-Pyrazine	Heterocyclic compound	32263-00-6	2533.84	9716.31	19262.7	10831.3	9328.79	22581.9	163774	66903.6	57568.2	50808.3	170404	97321.5	1.44539	0.00936918	8.17158	3.03061	up
XMW1430	C5H4O2	3-FurAldehyde	Heterocyclic compound	498-60-2	47271.4	41275.9	62793.6	49508.2	43923.5	110534	759025	201830	338499	276261	279131	326817	1.47904	0.0131334	6.13995	2.61823	up
XMW1300	C9H18	Butyl-Cyclopentane	Hydrocarbons	2040-95-1	1266608	1364998	1.54083e+06	1.62509e+06	1226433	1447440	3209095	3113844	1.82155e+06	1753423	3293535	1998106	1.30374	0.0133891	1.79304	0.842407	insig
KMW0157	C7H12O	(E)-2-Heptenal	Aldehyde	18829-55-5	1.2358e+06	1.3134e+06	1.51629e+06	1.6278e+06	1.19361e+06	1.40638e+06	3.22209e+06	2.97964e+06	1.73141e+06	1.67841e+06	3.13277e+06	1.90766e+06	1.2689	0.0162549	1.76673	0.82108	insig
KMW0156	C7H12O	(Z)-2-Heptenal	Aldehyde	57266-86-1	1.2347e+06	1.23868e+06	1.60132e+06	1.65667e+06	1.17899e+06	1.40554e+06	3.34952e+06	3.02473e+06	1.78435e+06	1.6676e+06	3.20382e+06	1.90453e+06	1.25316	0.0168244	1.7959	0.84471	insig
XMW1292	C8H16O2	Isobutyl butyrate	Ester	539-90-2	248458	252472	314624	327554	244807	269710	742320	600471	328567	332575	613517	378588	1.21681	0.025579	1.80743	0.853938	insig
XMW0910	C5H6N2O	1-Acetylimidazole	Heterocyclic compound	2466-76-4	1.35923e+06	1.42952e+06	1.61967e+06	1.6479e+06	1.32408e+06	1.44489e+06	3.24289e+06	2.92036e+06	1.67197e+06	1.71385e+06	3.23504e+06	1.88814e+06	1.20939	0.0256484	1.66252	0.733374	insig
KMW0133	C7H16O	4-methyl-1-Hexanol	Alcohol	818-49-5	1.37058e+06	1.45381e+06	1.69423e+06	1.70988e+06	1.30426e+06	1.43926e+06	3.46521e+06	3.06053e+06	1.72334e+06	1.70363e+06	3.25064e+06	1.81245e+06	1.1648	0.0314878	1.67363	0.742978	insig
KMW0365	C10H14O2	2-((3,3-Dimethyloxiran-2-yl)methyl)-3-methylfuran	Heterocyclic compound	92356-06-4	9	9	9	9	9	9	2.83613e+06	1.29472e+06	755399	1.36104e+06	6.62927e+06	1.42896e+06	1.62638	0.0446515	264917	18.0152	up
XMW0620	C10H10O4	Dimethyl phthalate	Ester	131-11-3	60248.7	52623.3	66963.8	50969.6	35739.3	68007.7	4.06778e+06	1.0515e+07	413700	1.17489e+07	1.81909e+07	707618	1.4697	0.0471804	136.433	7.09205	up
Index	Formula	Compounds	Class I	CAS	2021MZ-RUS-1	2021MZ-RUS-2	2021MZ-RUS-3	2021MZ-RUS-4	2021MZ-RUS-5	2021MZ-RUS-6	2021MZ-RHS-1	2021MZ-RHS-2	2021MZ-RHS-3	2021MZ-RHS-4	2021MZ-RHS-5	2021MZ-RHS-6	VIP	P-value	Fold_Change	Log2FC	Type
KMW0365	C10H14O2	2-((3,3-Dimethyloxiran-2-yl)methyl)-3-methylfuran	Heterocyclic compound	92356-06-4	9	9	9	9	9	9	148046	125840	117436	122074	135832	159438	2.50265	5.41629e-06	14975.3	13.8703	up
D359	C10H16N2	2,3-dimethyl-5-(1-methylpropyl)-Pyrazine	Heterocyclic compound	32263-00-6	9138.21	6413.97	4689.1	14923.9	6442.82	10671.4	11633.5	16423	21880.2	21207.2	27968.4	18711.5	1.97037	0.00317532	2.25373	1.17232	up
XMW0430	C5H10N2	2-Piperidinimine	Heterocyclic compound	22780-54-7	6321147	6066193	5870614	6576413	5166815	6256165	4148491	3484910	5228607	5935737	3782108	3391837	1.93991	0.00758193	0.716315	-0.481333	insig
XMW0620	C10H10O4	Dimethyl phthalate	Ester	131-11-3	37266	21050.3	37641	41976.2	48664.2	55441.1	57890.2	57072.7	117015	73837.8	108109	62233.5	1.87042	0.0135926	1.96728	0.976203	insig
KMW0157	C7H12O	(E)-2-Heptenal	Aldehyde	18829-55-5	1.24016e+06	1.05272e+06	947291	1.05319e+06	989603	1.25628e+06	1.2805e+06	1.18294e+06	1.96771e+06	1.53967e+06	1.34289e+06	1.41765e+06	1.77437	0.0223732	1.33522	0.417081	insig
KMW0172	C10H16	Camphene	Terpenoids	79-92-5	58114.9	49291.6	59488.2	62482.4	52827	53154.3	62823.6	54974.5	90609.6	74567.4	72832.6	87909.5	1.85276	0.0225269	1.32311	0.403937	insig
XMW1300	C9H18	Butyl-Cyclopentane	Hydrocarbons	2040-95-1	1320275	1102022	969605	1113542	1023199	1384626	1348461	1198915	1.99988e+06	1582857	1388970	1468608	1.65234	0.0298672	1.30006	0.378582	insig
KMW0156	C7H12O	(Z)-2-Heptenal	Aldehyde	57266-86-1	1.29124e+06	1.08137e+06	957785	1.08115e+06	966668	1.32088e+06	1.31942e+06	1.10996e+06	2.0731e+06	1.55544e+06	1.37746e+06	1.57716e+06	1.67475	0.0346956	1.34534	0.427966	insig
XMW1430	C5H4O2	3-FurAldehyde	Heterocyclic compound	498-60-2	9	9	9	9	9	9	9	9	33675.1	54963.4	30427.8	31487.2	1.81907	0.0350351	2788.36	11.4452	up
KMW0133	C7H16O	4-methyl-1-Hexanol	Alcohol	818-49-5	1.35447e+06	1.16234e+06	1.03485e+06	1.19845e+06	1.11713e+06	1.42651e+06	1.36464e+06	1.26603e+06	2.05775e+06	1.63278e+06	1.43631e+06	1.51921e+06	1.62407	0.0355256	1.27187	0.346954	insig
XMW1292	C8H16O2	Isobutyl butyrate	Ester	539-90-2	256174	219424	201174	221275	203289	265244	254353	237253	390088	298008	272533	277329	1.60778	0.0421924	1.26561	0.339838	insig
XMW0910	C5H6N2O	1-Acetylimidazole	Heterocyclic compound	2466-76-4	1.37076e+06	1.1031e+06	979451	1.13346e+06	1.09188e+06	1.49595e+06	1.33931e+06	1.21635e+06	1.99355e+06	1.53014e+06	1.42524e+06	1.51319e+06	1.51189	0.0485181	1.2569	0.329874	insig

## Sheet: Note
RHS	Rodents hidden seeds
HUS	Rodents unhidden seeds
